# Supplementary material for: (E)-4-Hy­droxy-N′-(4-hy­droxy-3-meth­oxy­benzyl­idene)benzohydrazide
Source: Acta Crystallogr Sect E Struct Rep Online. 2010 Nov 13;66(Pt 12):o3126–7. doi: 10.1107/S1600536810045162 (PMC3011781; doi:10.1107/S1600536810045162)
Supplement: Supplementary file 2 [file e-66-o3126-Isup2.hkl]

# 
# h,k,l, Fc-squared, Fo-squared, sigma(Fo-squared) and status flag 
# 
data_I
_shelx_title ' 1606m in Pna2(1) (100K)' 
_shelx_refln_list_code          4 
_shelx_F_calc_maximum      204.71 
_exptl_crystal_F_000       600.00 
_reflns_d_resolution_high  0.7078 
 
loop_ 
 _symmetry_equiv_pos_as_xyz 
 'x, y, z' 
 '-x, -y, z+1/2' 
 'x+1/2, -y+1/2, z' 
 '-x+1/2, y+1/2, z+1/2' 
 
_cell_length_a    10.9034 
_cell_length_b     8.5533 
_cell_length_c    14.7437 
_cell_angle_alpha  90.000 
_cell_angle_beta   90.000 
_cell_angle_gamma  90.000 
 
_shelx_F_squared_multiplier     1.000 
 
loop_ 
 _refln_index_h 
 _refln_index_k 
 _refln_index_l 
 _refln_F_squared_calc 
 _refln_F_squared_meas 
 _refln_F_squared_sigma 
 _refln_observed_status 
   2   0   0     2155.87     2052.28     28.50 o 
   4   0   0    21248.45    21660.50    579.37 o 
   6   0   0     8001.36     7832.38    176.85 o 
   8   0   0     1074.82     1056.20     14.60 o 
  10   0   0     2463.12     2507.61     44.91 o 
  12   0   0      191.86      185.20      8.72 o 
  14   0   0        5.59        9.66      3.71 o 
   1   1   0      441.01      495.00      9.17 o 
   2   1   0      369.75      353.25      5.14 o 
   3   1   0    41908.05    34329.92    480.54 o 
   4   1   0      137.30      169.82      3.07 o 
   5   1   0      154.13      152.68      2.13 o 
   6   1   0     1481.88     1546.08     13.86 o 
   7   1   0     1808.36     2115.40     18.53 o 
   8   1   0       40.01       35.64      1.40 o 
   9   1   0      343.71      352.19      4.72 o 
  10   1   0      314.12      346.32      5.86 o 
  11   1   0        2.15        3.40      1.67 o 
  12   1   0       44.92       40.78      3.48 o 
  13   1   0      145.13      150.88      5.79 o 
  14   1   0       43.56       56.63      4.47 o 
  15   1   0       24.08       23.95      5.19 o 
   1   2   0        4.59        6.57      0.61 o 
   2   2   0       96.59       60.04      1.90 o 
   3   2   0     2266.59     2476.55     20.08 o 
   4   2   0     5513.14     5513.91     56.35 o 
   5   2   0      164.18      172.81      2.41 o 
   6   2   0     1357.70     1453.48     15.44 o 
   7   2   0       33.79       39.01      1.94 o 
   8   2   0      424.42      432.72      6.08 o 
   9   2   0        0.17        0.87      0.95 o 
  10   2   0       13.05       11.31      1.33 o 
  11   2   0        2.25        1.39      1.90 o 
  12   2   0       38.45       35.62      3.25 o 
  13   2   0       13.52       16.18      4.10 o 
  14   2   0       86.77       88.21      8.37 o 
  15   2   0        3.83        8.07      4.16 o 
   1   3   0      350.36      341.03      5.26 o 
   2   3   0      157.95      174.56      3.34 o 
   3   3   0      852.26      974.44     10.41 o 
   4   3   0       25.07       27.26      1.21 o 
   5   3   0        9.67        9.61      0.49 o 
   6   3   0        4.61        4.16      0.83 o 
   7   3   0     1464.71     1596.54     33.01 o 
   8   3   0       27.24       28.59      2.16 o 
   9   3   0      630.21      616.92     11.28 o 
  10   3   0      286.81      308.00     12.04 o 
  11   3   0       16.07       16.40      1.67 o 
  12   3   0        0.92       -0.30      3.03 o 
  13   3   0       36.15       40.89      5.92 o 
  14   3   0       88.06      102.73      8.10 o 
   0   4   0        0.88       -0.12      0.83 o 
   1   4   0       26.93       24.45      1.52 o 
   2   4   0      211.91      253.30      4.66 o 
   3   4   0      267.76      302.02      5.30 o 
   4   4   0       35.23       30.80      1.47 o 
   5   4   0       20.38       22.60      1.20 o 
   6   4   0      129.94      150.00      4.10 o 
   7   4   0      257.34      277.02      3.87 o 
   8   4   0      207.49      225.26      7.23 o 
   9   4   0      111.46       97.40      4.01 o 
  10   4   0      178.43      192.47      5.89 o 
  11   4   0       37.79       41.77      5.69 o 
  12   4   0      110.02      103.77      7.74 o 
  13   4   0       66.92       72.92      7.75 o 
  14   4   0       12.59       24.96      5.58 o 
   1   5   0       22.58       20.94      1.65 o 
   2   5   0       25.83       26.66      1.67 o 
   3   5   0        4.20        5.06      0.93 o 
   4   5   0      141.49      149.33      7.43 o 
   5   5   0        8.85        6.52      1.10 o 
   6   5   0       12.90       15.30      1.52 o 
   7   5   0       69.28       68.15      6.10 o 
   8   5   0       71.97       70.35      2.90 o 
   9   5   0      169.59      169.51      8.68 o 
  10   5   0      120.83      111.07      7.57 o 
  11   5   0       66.68       65.33      7.20 o 
  12   5   0        1.19       -1.54      3.29 o 
  13   5   0      300.86      297.09     13.46 o 
  14   5   0        5.48        1.22      3.64 o 
   0   6   0        4.42        6.28      1.78 o 
   1   6   0       40.13       45.11      3.26 o 
   2   6   0      405.43      415.13      7.57 o 
   3   6   0      198.64      202.34      5.43 o 
   4   6   0       99.18       95.19      3.15 o 
   5   6   0      101.17       97.25      3.26 o 
   6   6   0       35.57       33.46      2.07 o 
   7   6   0      100.89       96.87      6.46 o 
   8   6   0       16.28       24.03      4.65 o 
   9   6   0        9.22       11.68      3.80 o 
  10   6   0        0.04       -0.99      2.84 o 
  11   6   0        5.19        4.27      3.50 o 
  12   6   0        7.05        5.44      4.06 o 
  13   6   0       26.37       19.09      5.20 o 
   1   7   0      202.42      195.08      4.98 o 
   2   7   0        1.15        1.37      1.15 o 
   3   7   0        7.20        9.03      1.42 o 
   4   7   0        8.73        7.89      3.42 o 
   5   7   0       64.37       61.97      2.82 o 
   6   7   0       57.23       47.42      5.38 o 
   7   7   0        5.37        8.29      3.23 o 
   8   7   0        6.82        6.02      3.29 o 
   9   7   0       75.13       57.49      6.68 o 
  10   7   0        0.05        5.11      3.80 o 
  11   7   0       32.97       34.53      5.94 o 
  12   7   0       79.15       70.24      8.08 o 
   0   8   0      240.00      215.50      7.74 o 
   1   8   0        0.05        0.05      0.99 o 
   2   8   0     1063.90     1030.41     15.22 o 
   3   8   0        9.07        9.92      1.55 o 
   4   8   0        1.17        4.36      1.17 o 
   5   8   0       44.00       46.89      5.35 o 
   6   8   0       24.78       25.80      4.65 o 
   7   8   0       33.12       27.71      4.95 o 
   8   8   0      220.84      221.86     10.88 o 
   9   8   0      213.75      208.19     10.89 o 
  10   8   0        1.63       -1.39      3.05 o 
  11   8   0       48.46       72.02      8.29 o 
   1   9   0       84.16       85.64      3.91 o 
   2   9   0       90.63       97.97      3.83 o 
   3   9   0        5.64        6.00      2.38 o 
   4   9   0       58.18       57.02      5.76 o 
   5   9   0      321.44      309.96     11.88 o 
   6   9   0       10.21        5.97      3.20 o 
   7   9   0      145.55      140.15      8.71 o 
   8   9   0      127.17      138.70      9.05 o 
   9   9   0       59.94       65.42      7.61 o 
  10   9   0       65.64       64.60      7.67 o 
   0  10   0      224.57      248.16      9.23 o 
   1  10   0       16.35       19.77      5.15 o 
   2  10   0      323.08      348.26     11.95 o 
   3  10   0        1.77        3.42      2.45 o 
   4  10   0       63.01       72.34      5.79 o 
   5  10   0       43.69       47.17      5.84 o 
   6  10   0       33.00       44.08      5.80 o 
   7  10   0      234.70      253.18     11.79 o 
   8  10   0      108.94      129.43      9.02 o 
   1  11   0      148.83      172.20      8.22 o 
   2  11   0       31.59       32.96      4.56 o 
   3  11   0        1.99        2.42      2.08 o 
   4  11   0       41.86       45.84      5.64 o 
   5  11   0      851.39      909.69     24.13 o 
   6  11   0        0.01        1.39      2.76 o 
   2   0   1     2961.32     2873.55     31.05 o 
   4   0   1     2791.25     2848.29     32.12 o 
   6   0   1      181.24      193.00      2.39 o 
   8   0   1     2314.34     2417.33     21.18 o 
  10   0   1      202.72      229.66      7.47 o 
  12   0   1     1038.16     1044.47     16.88 o 
  14   0   1      253.62      270.73      8.17 o 
   0   1   1     3803.25     3552.08     39.92 o 
   1   1   1      430.42      463.80      4.71 o 
   2   1   1    24552.72    21919.25    985.93 o 
   3   1   1       89.88       99.62      0.98 o 
   4   1   1      442.29      450.51      3.34 o 
   5   1   1     1189.53     1287.37      7.65 o 
   6   1   1     1045.88     1067.38      7.01 o 
   7   1   1      380.08      414.90      3.36 o 
   8   1   1      525.62      548.02      4.37 o 
   9   1   1      253.34      265.56      3.06 o 
  10   1   1       35.25       32.22      1.59 o 
  11   1   1      285.53      297.86      6.31 o 
  12   1   1       73.64       71.37      2.94 o 
  13   1   1      151.06      151.88      4.15 o 
  14   1   1      117.19      119.45      4.68 o 
  15   1   1      100.73       82.98      5.79 o 
   1   2   1     1058.98     1095.79      9.53 o 
   2   2   1      253.46      273.42      2.65 o 
   3   2   1     3830.13     3919.86     31.01 o 
   4   2   1      985.14     1032.04      6.59 o 
   5   2   1     4192.29     4638.89     45.65 o 
   6   2   1      320.88      337.37      3.36 o 
   7   2   1      399.07      443.10      3.89 o 
   8   2   1       23.98       20.41      0.85 o 
   9   2   1       21.87       20.92      1.16 o 
  10   2   1      137.31      138.73      2.53 o 
  11   2   1       70.34       70.61      3.20 o 
  12   2   1      131.17      143.75      4.44 o 
  13   2   1       26.82       27.56      2.78 o 
  14   2   1       74.63       69.36      5.28 o 
  15   2   1        3.59        4.12      2.76 o 
   0   3   1     2797.96     2928.11     33.06 o 
   1   3   1      570.34      613.96      4.84 o 
   2   3   1     1091.65     1192.80      9.57 o 
   3   3   1      617.26      659.21      5.08 o 
   4   3   1       51.78       60.73      1.00 o 
   5   3   1       63.96       75.92      1.21 o 
   6   3   1     2720.62     2731.76     16.52 o 
   7   3   1      142.38      164.25      2.50 o 
   8   3   1      291.82      321.14      4.38 o 
   9   3   1       87.81       88.03      2.59 o 
  10   3   1      156.88      169.67      3.65 o 
  11   3   1        6.30        5.76      1.11 o 
  12   3   1       33.27       30.92      2.78 o 
  13   3   1        5.49        5.93      2.62 o 
  14   3   1        0.58       -1.13      2.36 o 
   1   4   1       65.44       62.05      2.02 o 
   2   4   1       28.06       27.97      1.10 o 
   3   4   1      305.80      322.74      3.56 o 
   4   4   1        5.25        5.76      0.56 o 
   5   4   1       39.31       49.34      1.31 o 
   6   4   1      131.31      127.18      3.02 o 
   7   4   1      232.24      207.38      3.09 o 
   8   4   1      305.93      301.55      4.71 o 
   9   4   1      477.47      484.56      8.16 o 
  10   4   1      296.89      292.97      6.32 o 
  11   4   1      214.53      216.64      6.95 o 
  12   4   1       50.76       51.63      5.45 o 
  13   4   1       44.28       46.85      4.63 o 
  14   4   1       13.46        4.29      3.60 o 
   0   5   1      475.37      476.56      7.61 o 
   1   5   1       32.73       37.19      1.39 o 
   2   5   1      332.74      320.13      4.13 o 
   3   5   1      455.80      467.24      5.38 o 
   4   5   1       57.62       48.58      1.65 o 
   5   5   1      245.26      238.31      3.23 o 
   6   5   1       27.07       23.29      1.62 o 
   7   5   1      212.57      217.89      3.98 o 
   8   5   1       67.72       66.21      2.24 o 
   9   5   1       66.09       57.37      3.74 o 
  10   5   1      194.77      192.77      5.25 o 
  11   5   1       35.91       31.08      3.73 o 
  12   5   1       79.23       69.64      5.44 o 
  13   5   1      110.32      109.94      6.17 o 
  14   5   1       15.93       22.82      5.75 o 
   1   6   1       94.78       97.28      2.29 o 
   2   6   1      135.93      125.39      2.58 o 
   3   6   1      129.59      127.51      2.83 o 
   4   6   1      446.57      422.32      6.47 o 
   5   6   1       26.31       27.10      1.56 o 
   6   6   1       71.95       64.41      2.52 o 
   7   6   1       46.77       44.26      2.21 o 
   8   6   1       73.71       76.61      2.86 o 
   9   6   1       13.69       17.14      7.75 o 
  10   6   1      125.43      118.40      5.86 o 
  11   6   1       77.87       74.49      5.50 o 
  12   6   1       26.65       22.75      4.51 o 
  13   6   1      204.22      203.30      8.34 o 
   0   7   1      976.56      892.44     13.21 o 
   1   7   1      491.69      477.88      6.00 o 
   2   7   1      355.98      329.83      4.72 o 
   3   7   1      421.31      386.86      5.23 o 
   4   7   1      885.38      818.99      8.85 o 
   5   7   1      213.02      212.42      4.60 o 
   6   7   1      112.41      124.26      5.35 o 
   7   7   1      372.71      345.09      8.92 o 
   8   7   1       36.19       33.23      3.92 o 
   9   7   1       45.76       37.28      3.96 o 
  10   7   1      171.26      165.23      6.81 o 
  11   7   1       70.59       79.12      5.85 o 
  12   7   1        7.41        6.72      2.98 o 
   1   8   1      880.30      834.53      9.22 o 
   2   8   1       71.42       73.08      3.07 o 
   3   8   1      198.65      200.26      3.68 o 
   4   8   1      186.75      173.41      4.84 o 
   5   8   1      134.88      128.70      3.75 o 
   6   8   1       17.93       15.91      2.83 o 
   7   8   1      341.10      326.03      8.98 o 
   8   8   1        2.15        3.00      2.13 o 
   9   8   1       93.19       92.36      5.30 o 
  10   8   1       77.87       73.50      7.08 o 
  11   8   1       77.01       83.70      6.20 o 
   0   9   1      802.10      814.91     13.28 o 
   1   9   1      151.61      153.23      3.79 o 
   2   9   1      110.19      102.67      3.32 o 
   3   9   1       62.74       56.50      2.73 o 
   4   9   1       41.17       44.45      2.43 o 
   5   9   1       56.75       50.27      4.00 o 
   6   9   1       40.53       37.74      8.12 o 
   7   9   1       65.67       64.39      9.04 o 
   8   9   1       16.19       16.10      3.14 o 
   9   9   1       22.58       19.38      4.15 o 
  10   9   1       89.66       94.15      5.69 o 
   1  10   1       61.37       66.14      5.96 o 
   2  10   1        9.79       10.69      1.46 o 
   3  10   1      701.36      705.52     13.37 o 
   4  10   1      204.11      196.94      6.65 o 
   5  10   1      226.51      213.93      9.00 o 
   6  10   1       53.38       62.43      5.34 o 
   7  10   1      151.66      161.09      6.70 o 
   8  10   1       20.80       21.12      3.36 o 
   0  11   1      299.14      300.98     10.88 o 
   1  11   1        9.73       14.95      2.05 o 
   2  11   1      196.38      219.55      6.85 o 
   3  11   1       81.81      103.47      4.81 o 
   4  11   1      102.75      109.15      7.23 o 
   5  11   1       32.20       38.20      3.84 o 
   6  11   1      216.56      216.35      8.71 o 
   1  12   1       16.49       27.88      4.11 o 
   0   0   2     1239.82     1128.12     19.69 o 
   2   0   2     5623.88     5883.98     94.22 o 
   4   0   2     2416.63     2626.63     23.44 o 
   6   0   2     1316.66     1420.75     11.37 o 
   8   0   2      726.71      786.19      8.15 o 
  10   0   2       24.98       25.51      1.74 o 
  12   0   2      524.99      517.97     10.67 o 
  14   0   2      172.19      180.24      9.71 o 
   1   1   2     2188.38     2295.54     16.95 o 
   2   1   2     1301.24     1283.71     12.39 o 
   3   1   2      418.21      435.69      3.36 o 
   4   1   2      863.17      887.09      6.71 o 
   5   1   2     1262.35     1440.44      8.95 o 
   6   1   2       51.98       54.03      0.86 o 
   7   1   2       95.01       95.58      1.26 o 
   8   1   2      424.97      422.87      4.19 o 
   9   1   2      482.12      504.31      5.13 o 
  10   1   2      172.37      189.50      3.35 o 
  11   1   2      109.46      117.19      3.30 o 
  12   1   2       11.97       12.41      1.67 o 
  13   1   2        4.69        4.34      2.12 o 
  14   1   2      136.81      160.57      6.39 o 
  15   1   2       41.20       42.09      4.36 o 
   0   2   2      138.18      181.39      4.65 o 
   1   2   2      697.56      702.12      8.36 o 
   2   2   2      270.17      290.76      2.41 o 
   3   2   2      803.42      874.44      6.43 o 
   4   2   2      924.60      961.71      8.08 o 
   5   2   2      151.81      164.99      2.33 o 
   6   2   2      222.93      227.40      3.37 o 
   7   2   2      409.53      438.59      4.12 o 
   8   2   2       79.70       81.13      2.38 o 
   9   2   2       25.44       25.25      1.36 o 
  10   2   2       26.68       30.28      1.63 o 
  11   2   2       30.18       31.45      1.99 o 
  12   2   2        0.84       -0.97      1.45 o 
  13   2   2      104.73      110.34      6.05 o 
  14   2   2        9.09        6.76      4.57 o 
  15   2   2       19.13       25.99      3.92 o 
   1   3   2      944.20     1078.13      8.71 o 
   2   3   2      520.81      591.22      5.12 o 
   3   3   2     1512.07     1605.64     11.34 o 
   4   3   2      435.59      487.98      3.75 o 
   5   3   2     2616.48     2740.76     15.31 o 
   6   3   2     1246.82     1308.43      9.06 o 
   7   3   2       19.75       19.04      1.27 o 
   8   3   2       15.56       14.86      1.09 o 
   9   3   2       55.57       58.18      2.77 o 
  10   3   2      480.14      486.66      8.22 o 
  11   3   2       46.35       47.52      2.26 o 
  12   3   2       59.16       60.54      3.40 o 
  13   3   2       96.53       97.83      4.18 o 
  14   3   2      191.31      188.53     10.30 o 
   0   4   2     2882.02     3060.03     35.05 o 
   1   4   2     1051.90     1141.32      9.30 o 
   2   4   2     1575.24     1722.12     13.37 o 
   3   4   2      384.41      418.03      4.67 o 
   4   4   2      353.02      396.65      3.65 o 
   5   4   2       91.85       82.32      1.19 o 
   6   4   2       15.20       18.56      0.73 o 
   7   4   2       38.46       39.94      1.47 o 
   8   4   2      750.92      743.65      7.59 o 
   9   4   2       17.48       16.12      1.85 o 
  10   4   2      113.62      115.87      3.92 o 
  11   4   2      104.74      105.60      3.88 o 
  12   4   2      111.45      105.58      4.05 o 
  13   4   2      135.05      137.77      7.75 o 
  14   4   2        1.35       -2.21      2.21 o 
   1   5   2      200.47      194.08      3.15 o 
   2   5   2      160.67      150.20      2.34 o 
   3   5   2      211.02      206.13      2.85 o 
   4   5   2       79.37       74.64      1.65 o 
   5   5   2       47.99       44.34      1.78 o 
   6   5   2      322.89      286.12      4.53 o 
   7   5   2      146.57      142.78      2.71 o 
   8   5   2      318.00      305.26      5.00 o 
   9   5   2       18.62       19.27      1.60 o 
  10   5   2      351.84      349.96     10.05 o 
  11   5   2      152.55      148.65      4.82 o 
  12   5   2       17.59       17.46      3.68 o 
  13   5   2       13.40       18.28      5.56 o 
   0   6   2      436.89      414.42      7.34 o 
   1   6   2      208.64      207.29      3.39 o 
   2   6   2      226.68      182.33      3.24 o 
   3   6   2      447.98      428.42      5.32 o 
   4   6   2      451.00      422.33      4.85 o 
   5   6   2      376.42      339.00      5.13 o 
   6   6   2      311.55      307.63      6.42 o 
   7   6   2      648.35      619.55      7.94 o 
   8   6   2       88.32       82.03      2.64 o 
   9   6   2       65.59       63.96      2.48 o 
  10   6   2      109.66       93.65      5.24 o 
  11   6   2       15.01       13.72      3.07 o 
  12   6   2       11.53        9.01      6.76 o 
  13   6   2      151.91      158.34      7.41 o 
   1   7   2      283.95      285.70      4.36 o 
   2   7   2      241.76      230.12      4.71 o 
   3   7   2     1546.52     1521.66     14.32 o 
   4   7   2      581.76      543.50      8.08 o 
   5   7   2      287.19      253.83      5.17 o 
   6   7   2       31.15       25.59      2.73 o 
   7   7   2      583.52      542.00      8.50 o 
   8   7   2       48.01       48.05      4.24 o 
   9   7   2       75.59       76.08      5.26 o 
  10   7   2      120.31      121.66      6.05 o 
  11   7   2       16.72       23.99      3.80 o 
  12   7   2      143.37      141.64      9.52 o 
   0   8   2     1072.06     1077.35     15.74 o 
   1   8   2     1598.96     1542.38     14.78 o 
   2   8   2       72.02       71.82      2.24 o 
   3   8   2      244.32      243.70      5.06 o 
   4   8   2       29.21       30.76      2.07 o 
   5   8   2       44.09       41.51      2.42 o 
   6   8   2      164.61      153.08      4.19 o 
   7   8   2       30.71       31.61      3.59 o 
   8   8   2       50.59       43.74      5.56 o 
   9   8   2       70.06       63.78      5.03 o 
  10   8   2      120.29      118.67      6.18 o 
  11   8   2      104.98      113.16      6.39 o 
   1   9   2      214.29      216.91      5.00 o 
   2   9   2      529.21      493.24      7.92 o 
   3   9   2       32.21       32.64      2.29 o 
   4   9   2      161.53      172.44      7.79 o 
   5   9   2      165.66      168.64      4.49 o 
   6   9   2       34.85       43.01      6.97 o 
   7   9   2       83.74       86.48      5.05 o 
   8   9   2       17.01       22.70      3.51 o 
   9   9   2       53.69       53.38      4.88 o 
  10   9   2        1.73        2.66      2.57 o 
   0  10   2       64.29       72.07      5.13 o 
   1  10   2       10.84       13.42      2.26 o 
   2  10   2      134.94      134.68      4.00 o 
   3  10   2      148.25      158.20      5.48 o 
   4  10   2      371.57      358.51      9.15 o 
   5  10   2      180.52      166.33      6.31 o 
   6  10   2       84.37       95.55      5.22 o 
   7  10   2       87.40       98.41     15.42 o 
   8  10   2       59.85       56.09      4.93 o 
   1  11   2       90.01      100.38      4.87 o 
   2  11   2        4.19        8.24      1.37 o 
   3  11   2       62.29       65.71      4.05 o 
   4  11   2       24.67       31.67      3.42 o 
   5  11   2        5.26        6.44      2.05 o 
   6  11   2       82.31       92.25      5.20 o 
   0  12   2      165.39      169.84      8.36 o 
   2   0   3     3085.19     3137.21     29.15 o 
   4   0   3     1211.16     1377.13     13.93 o 
   6   0   3      349.07      356.67      4.75 o 
   8   0   3      439.81      434.76      6.39 o 
  10   0   3      142.35      141.95      3.65 o 
  12   0   3       61.36       64.93      3.93 o 
  14   0   3       76.01       62.79      6.92 o 
   0   1   3      753.17      760.11      7.88 o 
   1   1   3     3678.70     3707.41     25.57 o 
   2   1   3     1248.03     1378.16      8.32 o 
   3   1   3      158.81      164.46      2.50 o 
   4   1   3      476.23      467.96      4.02 o 
   5   1   3       24.10       24.67      0.87 o 
   6   1   3       35.75       42.40      1.57 o 
   7   1   3      217.84      244.32      2.73 o 
   8   1   3       32.06       36.35      1.47 o 
   9   1   3       94.06       97.02      2.07 o 
  10   1   3      202.07      206.60      3.14 o 
  11   1   3      121.54      124.49      2.91 o 
  12   1   3        6.91        7.77      1.77 o 
  13   1   3       92.59       95.74      3.95 o 
  14   1   3      100.74      105.25      8.95 o 
  15   1   3       28.17       30.89      3.91 o 
   1   2   3      812.97      853.69      7.13 o 
   2   2   3     1808.80     1839.68     10.84 o 
   3   2   3      596.35      654.72      4.60 o 
   4   2   3      329.12      344.47      3.48 o 
   5   2   3      669.88      676.96      6.29 o 
   6   2   3       16.78       20.37      0.96 o 
   7   2   3       73.95       89.33      1.74 o 
   8   2   3       21.39       20.89      1.25 o 
   9   2   3       35.51       36.84      1.65 o 
  10   2   3       48.90       53.97      2.65 o 
  11   2   3       91.52       90.13      2.89 o 
  12   2   3       55.74       58.32      3.30 o 
  13   2   3       68.23       78.18      3.84 o 
  14   2   3       98.42       95.52      4.26 o 
  15   2   3       49.53       50.28      4.62 o 
   0   3   3      164.04      150.64      2.83 o 
   1   3   3      251.27      237.02      2.21 o 
   2   3   3     1989.72     2256.28     14.18 o 
   3   3   3      169.21      160.52      1.69 o 
   4   3   3      166.00      201.13      2.21 o 
   5   3   3      614.79      617.07      5.35 o 
   6   3   3      381.38      408.51      3.64 o 
   7   3   3      141.35      138.11      1.94 o 
   8   3   3       42.03       41.76      1.51 o 
   9   3   3      101.24      105.48      2.97 o 
  10   3   3       58.40       54.62      2.82 o 
  11   3   3      200.13      206.46      5.22 o 
  12   3   3      241.85      242.50      5.89 o 
  13   3   3       19.14       19.22      3.03 o 
  14   3   3       28.84       29.59      2.95 o 
   1   4   3     3060.79     3387.09     22.86 o 
   2   4   3       14.40       10.43      0.86 o 
   3   4   3     1980.56     2213.79     14.17 o 
   4   4   3      109.36      113.01      1.66 o 
   5   4   3      820.15      880.79      6.38 o 
   6   4   3      142.08      134.45      2.52 o 
   7   4   3      226.58      255.51      3.70 o 
   8   4   3      808.54      811.36      8.19 o 
   9   4   3      784.84      784.63      9.30 o 
  10   4   3      112.32      109.95      3.87 o 
  11   4   3       55.47       53.47      3.77 o 
  12   4   3      143.68      140.98      4.72 o 
  13   4   3       31.16       33.49      4.02 o 
  14   4   3        3.83        5.78      2.88 o 
   0   5   3     2421.67     2816.87     42.34 o 
   1   5   3      194.97      228.96      3.02 o 
   2   5   3      768.51      778.45      7.11 o 
   3   5   3       30.51       29.58      0.78 o 
   4   5   3      345.12      402.80      4.84 o 
   5   5   3      236.41      239.78      4.04 o 
   6   5   3      483.95      481.99      6.40 o 
   7   5   3      270.54      259.22      3.89 o 
   8   5   3      222.04      204.64      4.12 o 
   9   5   3       28.01       24.59      1.71 o 
  10   5   3      125.28      120.44      4.18 o 
  11   5   3       52.58       54.60      3.22 o 
  12   5   3       22.92       23.33      3.52 o 
  13   5   3        3.26        1.73      2.59 o 
   1   6   3      888.78      881.28      8.94 o 
   2   6   3       53.63       63.04      1.66 o 
   3   6   3      140.33      147.55      2.52 o 
   4   6   3      232.06      224.29      4.01 o 
   5   6   3     2397.65     2365.92     24.56 o 
   6   6   3      265.14      245.01      4.38 o 
   7   6   3      102.36       95.96      2.77 o 
   8   6   3        2.80        3.01      0.89 o 
   9   6   3       70.42       68.56      2.59 o 
  10   6   3       69.38       71.34      2.68 o 
  11   6   3       56.64       53.10      4.68 o 
  12   6   3        2.85       -1.24      2.19 o 
  13   6   3       41.32       48.64      5.05 o 
   0   7   3      392.14      307.44      6.45 o 
   1   7   3      382.09      386.66      5.24 o 
   2   7   3     1457.28     1404.88     13.37 o 
   3   7   3      398.36      359.40      6.20 o 
   4   7   3      748.24      699.68      9.67 o 
   5   7   3       85.52       86.52      3.37 o 
   6   7   3        1.89        1.56      1.02 o 
   7   7   3       80.39       75.72      3.12 o 
   8   7   3      602.81      593.65     11.90 o 
   9   7   3       68.90       54.45      4.51 o 
  10   7   3      243.50      266.08      8.73 o 
  11   7   3       30.26       27.08      5.75 o 
  12   7   3       29.87       28.78      4.10 o 
   1   8   3      630.19      569.89     11.27 o 
   2   8   3      104.15      102.19      3.25 o 
   3   8   3       91.52       78.86      2.95 o 
   4   8   3       58.18       54.32      3.14 o 
   5   8   3      422.32      391.90      7.04 o 
   6   8   3       42.06       41.37      3.99 o 
   7   8   3      466.87      450.40     11.11 o 
   8   8   3       12.15       12.60      4.87 o 
   9   8   3       17.49       15.98      3.10 o 
  10   8   3       25.94       24.96      3.77 o 
  11   8   3      303.68      277.74      9.38 o 
   0   9   3      104.04      110.64      4.09 o 
   1   9   3      311.80      299.64      5.85 o 
   2   9   3       41.93       37.05      2.42 o 
   3   9   3       48.57       51.03      2.76 o 
   4   9   3      217.35      191.79      4.79 o 
   5   9   3       30.82       36.28      2.36 o 
   6   9   3       47.46       50.58      2.78 o 
   7   9   3       19.33       22.38      3.22 o 
   8   9   3       25.24       24.71      4.97 o 
   9   9   3       58.55       55.39      4.88 o 
  10   9   3        7.67        6.30      2.73 o 
   1  10   3        3.82        7.09      1.63 o 
   2  10   3       96.64       97.30      3.48 o 
   3  10   3       62.79       66.59      2.99 o 
   4  10   3      152.86      147.15      4.48 o 
   5  10   3       54.09       51.05      4.24 o 
   6  10   3       13.00       16.25      3.14 o 
   7  10   3       16.24       22.26      3.63 o 
   8  10   3       51.21       54.51      4.90 o 
   0  11   3       47.91       53.79      4.71 o 
   1  11   3       12.98       17.10      4.54 o 
   2  11   3       36.44       39.39      3.29 o 
   3  11   3       39.51       39.79      4.30 o 
   4  11   3       56.43       61.04      6.72 o 
   5  11   3       33.02       33.98      3.65 o 
   0   0   4     7909.94     7559.41     90.78 o 
   2   0   4     2525.55     2356.19     22.34 o 
   4   0   4       96.68       99.34      2.04 o 
   6   0   4       52.57       47.30      2.84 o 
   8   0   4      396.68      411.92      6.23 o 
  10   0   4      126.92      118.74      3.91 o 
  12   0   4       55.70       63.02      6.09 o 
  14   0   4        2.87        6.60      3.65 o 
   1   1   4       60.88       62.54      0.78 o 
   2   1   4      953.76      982.61      6.14 o 
   3   1   4      980.65     1010.62      8.12 o 
   4   1   4       69.98       76.39      1.63 o 
   5   1   4      349.38      348.16      4.86 o 
   6   1   4      252.74      261.00      3.28 o 
   7   1   4       18.77       19.78      1.14 o 
   8   1   4      132.34      129.09      2.52 o 
   9   1   4        2.81        4.74      1.43 o 
  10   1   4       45.95       39.25      1.65 o 
  11   1   4       10.82       11.02      1.36 o 
  12   1   4       18.86       16.39      2.12 o 
  13   1   4       19.90       19.56      2.44 o 
  14   1   4       20.04       16.56      5.45 o 
  15   1   4       41.41       33.62      5.38 o 
   0   2   4        4.35        6.19      1.63 o 
   1   2   4      871.88      887.28      5.32 o 
   2   2   4      272.03      250.05      2.14 o 
   3   2   4      444.35      486.43      3.40 o 
   4   2   4     1831.29     1918.48     13.57 o 
   5   2   4       23.85       21.65      0.85 o 
   6   2   4      239.90      275.78      3.54 o 
   7   2   4      175.01      167.85      2.44 o 
   8   2   4       19.77       24.31      1.35 o 
   9   2   4      120.23      124.73      4.95 o 
  10   2   4        1.21        1.95      1.44 o 
  11   2   4       46.31       47.28      2.56 o 
  12   2   4       88.12       89.89      4.28 o 
  13   2   4       21.63       25.56      4.21 o 
  14   2   4       86.37       82.72      4.09 o 
   1   3   4     3340.00     3625.45     22.56 o 
   2   3   4      618.63      631.54      4.65 o 
   3   3   4     1064.38     1135.62      7.71 o 
   4   3   4      113.98      126.34      1.67 o 
   5   3   4      350.51      392.21      4.80 o 
   6   3   4      206.77      219.14      4.33 o 
   7   3   4      369.97      358.65      4.12 o 
   8   3   4       22.19       24.56      1.83 o 
   9   3   4      176.20      183.55      3.75 o 
  10   3   4        8.85        8.95      1.85 o 
  11   3   4      333.14      340.68      6.95 o 
  12   3   4      102.47       94.44      3.15 o 
  13   3   4       70.09       70.13      3.84 o 
  14   3   4       18.14       15.77      3.31 o 
   0   4   4     1339.09     1505.55     16.72 o 
   1   4   4      525.36      569.29      4.87 o 
   2   4   4     1898.27     1957.75     13.91 o 
   3   4   4      178.73      196.07      2.93 o 
   4   4   4       27.05       28.64      1.23 o 
   5   4   4      191.61      177.70      2.68 o 
   6   4   4      181.47      185.45      2.59 o 
   7   4   4      644.46      666.55      7.06 o 
   8   4   4      267.05      265.83      3.97 o 
   9   4   4      503.39      501.78      6.94 o 
  10   4   4       27.69       28.93      2.42 o 
  11   4   4       49.19       50.10      2.95 o 
  12   4   4       97.59       98.04      4.05 o 
  13   4   4      125.39      120.55      4.56 o 
  14   4   4       28.10       29.19      4.08 o 
   1   5   4      666.76      726.08      6.72 o 
   2   5   4      319.58      327.73      3.81 o 
   3   5   4     1247.48     1305.03     10.88 o 
   4   5   4       12.40       13.34      0.89 o 
   5   5   4      355.12      345.55      5.08 o 
   6   5   4      268.26      265.76      5.53 o 
   7   5   4      428.80      427.27      5.37 o 
   8   5   4       48.30       49.78      1.80 o 
   9   5   4      102.29       95.52      2.89 o 
  10   5   4      189.67      180.95      4.09 o 
  11   5   4      233.78      225.99      5.94 o 
  12   5   4       15.24       15.26      5.82 o 
  13   5   4        2.71        2.75      2.67 o 
   0   6   4      935.22      878.78     12.66 o 
   1   6   4       37.04       32.18      1.32 o 
   2   6   4      496.96      474.37      5.16 o 
   3   6   4       61.56       58.47      2.05 o 
   4   6   4      622.98      593.75      7.40 o 
   5   6   4      145.87      138.06      3.22 o 
   6   6   4      980.06      938.69     10.57 o 
   7   6   4       76.58       80.92      2.63 o 
   8   6   4       37.08       32.40      1.89 o 
   9   6   4      169.30      165.57      3.92 o 
  10   6   4      113.66      112.39      3.33 o 
  11   6   4       96.68      103.41      5.58 o 
  12   6   4       83.82       79.43      5.89 o 
  13   6   4        9.91       10.60      3.98 o 
   1   7   4      724.68      677.00      7.66 o 
   2   7   4      188.96      177.30      4.13 o 
   3   7   4      568.26      553.39      7.19 o 
   4   7   4      129.60      126.06      3.11 o 
   5   7   4      236.69      217.40      4.27 o 
   6   7   4      203.64      196.05      4.11 o 
   7   7   4      159.01      153.93      3.69 o 
   8   7   4       23.30       22.67      1.84 o 
   9   7   4      438.20      407.38      7.72 o 
  10   7   4      141.13      144.29      6.52 o 
  11   7   4        7.76        7.48      3.00 o 
  12   7   4      255.05      262.43      9.26 o 
   0   8   4       66.71       77.66      3.28 o 
   1   8   4       16.60       18.05      2.08 o 
   2   8   4      286.68      239.35      5.06 o 
   3   8   4       91.17       76.51      2.98 o 
   4   8   4       29.62       26.02      2.11 o 
   5   8   4       35.03       33.50      2.38 o 
   6   8   4        1.31        6.45      1.30 o 
   7   8   4      188.97      163.36      5.58 o 
   8   8   4       49.12       50.15      2.84 o 
   9   8   4      265.99      271.80     14.27 o 
  10   8   4       12.59       12.57      3.21 o 
  11   8   4        7.33        8.73      3.06 o 
   1   9   4       49.01       44.86      3.59 o 
   2   9   4       49.21       51.27      4.19 o 
   3   9   4      141.46      133.85      4.00 o 
   4   9   4       26.29       24.96      2.21 o 
   5   9   4       52.08       51.14      2.80 o 
   6   9   4       38.73       36.76      2.65 o 
   7   9   4       24.74       24.95      2.32 o 
   8   9   4        8.33       12.39      2.90 o 
   9   9   4       61.56       58.47      8.05 o 
   0  10   4       30.33       34.57      4.26 o 
   1  10   4       34.07       36.34      3.07 o 
   2  10   4      176.16      180.73      5.85 o 
   3  10   4       17.19       17.56      1.89 o 
   4  10   4        8.70       12.55      1.70 o 
   5  10   4       31.66       35.90      2.69 o 
   6  10   4       13.26       14.30      2.77 o 
   7  10   4        3.32        3.20      3.34 o 
   8  10   4       26.25       33.92      3.95 o 
   1  11   4      133.89      139.17      6.93 o 
   2  11   4       30.94       32.85      3.10 o 
   3  11   4       29.68       36.97      7.72 o 
   4  11   4       35.78       40.25      3.77 o 
   5  11   4      269.50      288.11      8.70 o 
   2   0   5     4660.11     4552.71     57.89 o 
   4   0   5       65.59       53.68      1.55 o 
   6   0   5     1352.98     1402.53     23.02 o 
   8   0   5      554.57      571.29      9.56 o 
  10   0   5      319.03      335.13      6.01 o 
  12   0   5      324.44      319.32     11.75 o 
  14   0   5      131.99      153.66      9.35 o 
   0   1   5     2726.81     2848.20     20.98 o 
   1   1   5     1609.67     1625.56      9.74 o 
   2   1   5     1891.11     1942.92     11.60 o 
   3   1   5      373.87      405.71      3.53 o 
   4   1   5      535.26      495.03      4.63 o 
   5   1   5     1318.57     1343.89     10.88 o 
   6   1   5      790.48      814.49     12.61 o 
   7   1   5      111.57      112.59      2.27 o 
   8   1   5      206.45      195.76      3.14 o 
   9   1   5      218.24      223.52      4.02 o 
  10   1   5       50.53       55.36      2.18 o 
  11   1   5      216.04      217.95      5.54 o 
  12   1   5       13.67       12.83      1.95 o 
  13   1   5       98.45       99.30      7.37 o 
  14   1   5       14.29       11.66      3.24 o 
   1   2   5      782.75      823.66      6.48 o 
   2   2   5      823.79      856.06      5.26 o 
   3   2   5     1089.27     1168.13      7.34 o 
   4   2   5     1369.65     1466.39      9.85 o 
   5   2   5      166.93      174.08      3.41 o 
   6   2   5       64.19       70.69      2.51 o 
   7   2   5       60.58       59.82      1.72 o 
   8   2   5      325.85      319.17      4.92 o 
   9   2   5      104.76      112.66      2.89 o 
  10   2   5       70.20       65.64      2.36 o 
  11   2   5       25.60       27.58      2.61 o 
  12   2   5        4.69        7.23      1.36 o 
  13   2   5      181.02      188.19      5.45 o 
  14   2   5       23.81       17.75      3.11 o 
   0   3   5     3517.01     3983.58     38.68 o 
   1   3   5     1198.36     1288.29      8.71 o 
   2   3   5      197.41      203.04      1.93 o 
   3   3   5       68.63       75.57      1.05 o 
   4   3   5      649.83      667.73      5.03 o 
   5   3   5       85.87       88.53      1.89 o 
   6   3   5       77.51       69.22      1.69 o 
   7   3   5      589.78      571.14      5.52 o 
   8   3   5       64.40       72.72      2.43 o 
   9   3   5      301.08      308.03      5.09 o 
  10   3   5      309.77      301.36      6.27 o 
  11   3   5      180.51      184.69      5.00 o 
  12   3   5       31.47       29.45      2.56 o 
  13   3   5       11.04       11.30      2.19 o 
  14   3   5       43.31       55.68      5.29 o 
   1   4   5       75.93       66.78      1.32 o 
   2   4   5      126.63      136.28      1.73 o 
   3   4   5      416.34      445.34      4.50 o 
   4   4   5      227.49      223.94      2.30 o 
   5   4   5      494.70      507.89      5.41 o 
   6   4   5       37.74       40.49      1.27 o 
   7   4   5      390.65      382.32      4.91 o 
   8   4   5      135.88      131.30      2.76 o 
   9   4   5       66.87       67.48      2.14 o 
  10   4   5       30.38       33.47      2.57 o 
  11   4   5       14.94       18.46      2.14 o 
  12   4   5       97.74       92.66      5.15 o 
  13   4   5       69.32       76.09      5.63 o 
  14   4   5       26.47       27.74      2.92 o 
   0   5   5      201.77      216.30      3.84 o 
   1   5   5      370.76      395.75      3.96 o 
   2   5   5       25.85       17.08      1.78 o 
   3   5   5       33.52       30.59      1.18 o 
   4   5   5      154.90      159.71      3.01 o 
   5   5   5       32.76       35.36      1.38 o 
   6   5   5      126.95      111.44      2.89 o 
   7   5   5      300.84      278.90      4.21 o 
   8   5   5        2.82        2.73      1.16 o 
   9   5   5       46.77       46.34      2.17 o 
  10   5   5       49.40       43.12      2.19 o 
  11   5   5       42.55       48.53      4.37 o 
  12   5   5        7.51        6.00      2.70 o 
  13   5   5        8.53       15.34      3.28 o 
   1   6   5      328.58      306.94      4.06 o 
   2   6   5      147.70      149.81      3.12 o 
   3   6   5      721.78      720.03     12.32 o 
   4   6   5      465.24      419.36      8.68 o 
   5   6   5      187.86      161.63      3.54 o 
   6   6   5       23.47       26.96      1.75 o 
   7   6   5       91.54       98.07      2.88 o 
   8   6   5      168.59      152.60      3.71 o 
   9   6   5      173.22      159.17      3.88 o 
  10   6   5       94.19       95.71      3.63 o 
  11   6   5        7.24        5.62      5.34 o 
  12   6   5      110.12      102.91     11.32 o 
   0   7   5      220.67      222.86      5.35 o 
   1   7   5      212.94      202.19      4.35 o 
   2   7   5       90.06       74.65      2.34 o 
   3   7   5       34.24       27.72      1.73 o 
   4   7   5      240.40      226.36      4.30 o 
   5   7   5      103.88       86.72      2.73 o 
   6   7   5      142.42      127.54      3.35 o 
   7   7   5       76.30       72.49      2.63 o 
   8   7   5       45.12       48.44      5.55 o 
   9   7   5        7.27        6.21      1.47 o 
  10   7   5       70.21       67.47      3.34 o 
  11   7   5       67.47       73.34      5.66 o 
  12   7   5       20.19       20.56      5.68 o 
   1   8   5      356.56      330.03      6.02 o 
   2   8   5       79.18       77.00      2.93 o 
   3   8   5      190.87      152.75      4.12 o 
   4   8   5       13.00        9.58      1.49 o 
   5   8   5      137.18      121.59      3.32 o 
   6   8   5       17.69       15.01      1.57 o 
   7   8   5      164.13      153.99      5.29 o 
   8   8   5       26.23       24.41      2.29 o 
   9   8   5       12.56       12.10      3.14 o 
  10   8   5        6.02       10.47      2.97 o 
   0   9   5      680.44      600.88     16.17 o 
   1   9   5       26.63       22.38      2.41 o 
   2   9   5      136.60      126.76      5.31 o 
   3   9   5        4.19        6.01      1.83 o 
   4   9   5       85.87       69.98      3.37 o 
   5   9   5      165.25      147.58      4.39 o 
   6   9   5       58.90       59.46      4.84 o 
   7   9   5       36.37       38.08      2.74 o 
   8   9   5        7.67        9.65      2.72 o 
   9   9   5       13.59       18.30      4.31 o 
   1  10   5       29.23       30.98      2.89 o 
   2  10   5       23.27       22.87      3.29 o 
   3  10   5      108.87      108.65      5.22 o 
   4  10   5        1.00        1.64      1.21 o 
   5  10   5       20.01       23.58      2.29 o 
   6  10   5       31.79       32.84      2.66 o 
   7  10   5        6.06        8.00      2.55 o 
   0  11   5      178.24      177.54      8.65 o 
   1  11   5       50.04       47.36      3.70 o 
   2  11   5      167.37      175.21      6.11 o 
   3  11   5       22.17       26.44      2.88 o 
   4  11   5      233.02      236.95      7.22 o 
   5  11   5        8.12       13.76      2.67 o 
   0   0   6     1576.52     1740.00     17.05 o 
   2   0   6     1447.86     1663.51     12.65 o 
   4   0   6     1274.03     1409.89     14.40 o 
   6   0   6      276.60      284.89      5.47 o 
   8   0   6      548.87      584.97      9.80 o 
  10   0   6      102.15       98.19      3.91 o 
  12   0   6      265.96      264.93     10.82 o 
  14   0   6      101.87       93.38      7.59 o 
   1   1   6      984.32     1125.43      6.66 o 
   2   1   6      388.80      420.37      3.18 o 
   3   1   6      208.80      226.34      2.09 o 
   4   1   6     1346.44     1376.46      9.33 o 
   5   1   6      528.88      551.45      5.25 o 
   6   1   6       66.13       61.37      1.79 o 
   7   1   6        1.13        3.14      0.82 o 
   8   1   6      420.98      427.61      7.43 o 
   9   1   6      316.34      306.07      4.89 o 
  10   1   6      200.61      190.10      3.88 o 
  11   1   6      221.25      222.84      4.42 o 
  12   1   6      121.95      138.92      8.16 o 
  13   1   6       59.15       62.68      8.48 o 
  14   1   6      180.74      194.38      9.86 o 
   0   2   6      812.68      928.11      8.63 o 
   1   2   6      480.52      468.89      3.78 o 
   2   2   6      280.35      292.49      2.48 o 
   3   2   6        7.34        9.90      0.49 o 
   4   2   6     1091.69     1205.90      7.81 o 
   5   2   6      254.26      263.61      3.09 o 
   6   2   6      411.07      382.44      4.53 o 
   7   2   6      806.45      805.24      8.49 o 
   8   2   6      164.73      172.50      3.06 o 
   9   2   6       65.58       64.25      2.43 o 
  10   2   6       21.25       20.09      1.64 o 
  11   2   6      206.79      202.23      6.64 o 
  12   2   6        6.55        8.65      1.44 o 
  13   2   6      171.43      161.91      6.37 o 
  14   2   6       92.14       97.27      5.42 o 
   1   3   6      207.12      231.39      2.20 o 
   2   3   6      146.95      139.19      1.71 o 
   3   3   6      265.09      271.89      2.41 o 
   4   3   6     1152.34     1156.58      9.01 o 
   5   3   6      911.30      879.64      7.41 o 
   6   3   6       67.08       68.22      1.98 o 
   7   3   6       97.02       88.95      1.91 o 
   8   3   6      145.10      133.49      2.74 o 
   9   3   6      148.78      139.69      2.90 o 
  10   3   6      390.50      408.31      9.60 o 
  11   3   6       23.36       22.59      4.11 o 
  12   3   6       72.18       81.89      3.70 o 
  13   3   6       32.71       37.21      3.79 o 
  14   3   6       11.56       18.28      3.23 o 
   0   4   6       64.28       54.41      2.18 o 
   1   4   6      295.30      305.03      3.26 o 
   2   4   6      264.36      224.68      2.60 o 
   3   4   6      317.04      311.03      3.00 o 
   4   4   6      467.47      482.64      4.95 o 
   5   4   6      309.23      288.17      3.79 o 
   6   4   6      145.44      141.66      2.38 o 
   7   4   6      804.63      787.14      7.20 o 
   8   4   6      127.54      121.39      2.99 o 
   9   4   6      135.40      130.20      2.92 o 
  10   4   6        5.31        4.86      1.51 o 
  11   4   6       73.96       77.40      3.64 o 
  12   4   6      103.87       91.55      5.30 o 
  13   4   6        1.74        1.81      2.74 o 
   1   5   6      143.64      146.86      2.16 o 
   2   5   6      270.96      274.17      2.91 o 
   3   5   6       67.70       65.06      1.82 o 
   4   5   6      383.63      386.09      4.63 o 
   5   5   6      257.02      246.65      3.57 o 
   6   5   6      243.31      234.40      4.26 o 
   7   5   6       21.62       19.55      1.38 o 
   8   5   6       93.13       89.86      2.45 o 
   9   5   6       17.79       19.00      1.67 o 
  10   5   6      127.56      125.87      4.82 o 
  11   5   6       25.83       25.37      3.47 o 
  12   5   6       10.21        7.17      2.62 o 
  13   5   6       21.80       25.79      3.82 o 
   0   6   6      257.16      269.84      4.83 o 
   1   6   6      272.21      270.50      3.76 o 
   2   6   6       32.95       33.55      1.78 o 
   3   6   6      184.78      173.80      3.54 o 
   4   6   6      107.53      109.78      2.87 o 
   5   6   6       52.31       52.39      2.15 o 
   6   6   6       82.92       75.10      2.52 o 
   7   6   6        5.92        6.83      0.96 o 
   8   6   6       49.88       48.15      1.97 o 
   9   6   6        9.60       11.53      1.58 o 
  10   6   6       34.38       35.04      2.66 o 
  11   6   6       22.27       19.59      2.20 o 
  12   6   6       18.33       17.90      3.94 o 
   1   7   6       90.04       97.59      2.58 o 
   2   7   6      223.98      220.60      5.35 o 
   3   7   6      112.83      108.15      2.89 o 
   4   7   6       50.49       48.25      2.11 o 
   5   7   6       23.83       24.23      1.75 o 
   6   7   6       38.14       33.97      2.07 o 
   7   7   6       84.41       79.67      2.77 o 
   8   7   6        7.23        5.18      1.39 o 
   9   7   6       16.52       11.69      1.98 o 
  10   7   6       11.59       10.74      1.78 o 
  11   7   6       27.99       32.60      2.78 o 
   0   8   6       12.76        9.15      2.32 o 
   1   8   6       37.96       37.98      2.94 o 
   2   8   6       44.52       37.73      2.42 o 
   3   8   6      120.63      115.04      3.14 o 
   4   8   6        5.09        4.42      0.97 o 
   5   8   6       73.47       67.91      2.60 o 
   6   8   6      123.76      118.55      3.42 o 
   7   8   6       58.21       67.00      3.14 o 
   8   8   6        4.81        6.02      1.45 o 
   9   8   6        9.53       12.14      1.89 o 
  10   8   6       23.26       21.96      2.36 o 
   1   9   6       37.22       37.24      3.09 o 
   2   9   6       62.87       58.62      3.27 o 
   3   9   6       82.77       80.58      3.24 o 
   4   9   6        7.29        6.75      1.42 o 
   5   9   6        2.21        2.54      1.21 o 
   6   9   6       38.76       37.52      2.76 o 
   7   9   6       71.06       73.08      3.40 o 
   8   9   6       58.47       62.88      3.37 o 
   9   9   6       20.83       24.86      3.53 o 
   0  10   6      227.71      239.09      9.88 o 
   1  10   6      103.56      107.58      4.64 o 
   2  10   6        5.27        4.72      1.48 o 
   3  10   6       49.44       47.56      3.63 o 
   4  10   6       53.27       59.73      3.74 o 
   5  10   6       53.37       52.81      5.13 o 
   6  10   6       14.78       12.57      1.96 o 
   7  10   6       10.17        9.64      1.78 o 
   1  11   6      128.99      130.88      5.32 o 
   2  11   6       86.35       86.22      4.40 o 
   3  11   6      200.40      219.35      6.96 o 
   4  11   6      147.11      139.26      5.56 o 
   2   0   7      745.29      771.45      6.05 o 
   4   0   7     1432.02     1518.97     13.40 o 
   6   0   7      157.26      142.38      4.66 o 
   8   0   7       25.97       24.22      2.10 o 
  10   0   7       54.88       59.10      3.25 o 
  12   0   7      175.04      200.10      9.56 o 
  14   0   7      194.24      181.46     10.18 o 
   0   1   7     1485.04     1678.53     12.83 o 
   1   1   7     1284.73     1403.33      7.79 o 
   2   1   7     1952.08     2168.01     12.30 o 
   3   1   7       55.24       53.34      0.96 o 
   4   1   7      481.55      504.88      4.16 o 
   5   1   7      288.24      290.99      2.76 o 
   6   1   7      368.85      385.91      4.12 o 
   7   1   7       89.99      100.84      2.92 o 
   8   1   7        6.08        3.12      0.95 o 
   9   1   7       16.93       13.96      1.68 o 
  10   1   7      263.10      250.43      5.40 o 
  11   1   7      162.58      170.61      3.92 o 
  12   1   7       25.65       24.72      2.31 o 
  13   1   7       14.86       15.09      4.62 o 
  14   1   7       85.41       85.48      5.25 o 
   1   2   7       52.91       62.80      1.12 o 
   2   2   7     1306.49     1428.42      9.67 o 
   3   2   7      244.24      257.47      2.59 o 
   4   2   7       53.78       52.28      1.03 o 
   5   2   7       25.46       23.57      0.94 o 
   6   2   7       62.89       72.98      2.21 o 
   7   2   7      751.50      747.80      6.83 o 
   8   2   7      405.03      388.95      4.47 o 
   9   2   7       16.20       17.56      1.29 o 
  10   2   7       31.12       32.97      1.71 o 
  11   2   7       96.06       91.51      4.96 o 
  12   2   7      120.80      121.75      5.13 o 
  13   2   7       11.63        9.32      2.57 o 
  14   2   7       89.04       93.00      5.66 o 
   0   3   7     1456.74     1386.89     12.38 o 
   1   3   7       44.66       43.89      0.93 o 
   2   3   7      418.36      482.13      4.17 o 
   3   3   7       22.06       31.15      0.79 o 
   4   3   7       60.18       67.20      1.24 o 
   5   3   7      436.47      450.49      4.41 o 
   6   3   7       92.52      107.53      2.06 o 
   7   3   7      266.57      245.41      3.34 o 
   8   3   7       48.30       42.29      1.47 o 
   9   3   7      183.19      182.70      4.45 o 
  10   3   7      122.17      114.59      3.37 o 
  11   3   7      114.41      119.13      4.10 o 
  12   3   7        1.41        1.21      1.97 o 
  13   3   7       19.18       17.50      4.95 o 
   1   4   7      415.74      443.70      4.49 o 
   2   4   7       14.91       13.50      0.71 o 
   3   4   7      821.18      767.56      5.96 o 
   4   4   7       66.37       58.21      1.62 o 
   5   4   7       55.51       53.79      1.49 o 
   6   4   7       72.20       66.57      1.70 o 
   7   4   7      284.03      286.71      3.75 o 
   8   4   7      168.02      170.95      3.28 o 
   9   4   7       67.19       57.63      2.04 o 
  10   4   7       96.26       90.05      4.78 o 
  11   4   7       94.93       97.35      6.21 o 
  12   4   7       13.24       18.03      3.11 o 
  13   4   7        3.16        4.62      2.35 o 
   0   5   7      291.30      294.05      4.78 o 
   1   5   7      129.26      115.48      2.00 o 
   2   5   7        2.20        2.45      0.44 o 
   3   5   7      195.91      195.95      2.40 o 
   4   5   7      107.60      103.48      2.23 o 
   5   5   7       58.60       58.80      1.78 o 
   6   5   7      198.06      188.81      3.40 o 
   7   5   7        9.76        9.60      1.02 o 
   8   5   7        4.71        4.08      0.88 o 
   9   5   7       86.76       85.18      3.08 o 
  10   5   7       59.71       53.07      2.88 o 
  11   5   7      119.73      126.13      6.62 o 
  12   5   7        4.39        7.47      2.74 o 
  13   5   7      104.13      108.87      8.05 o 
   1   6   7       87.07       87.60      2.08 o 
   2   6   7      207.27      209.06      3.32 o 
   3   6   7       58.93       48.87      1.64 o 
   4   6   7       42.54       40.47      1.56 o 
   5   6   7       80.86       72.62      2.47 o 
   6   6   7      124.13      124.26      3.22 o 
   7   6   7      145.26      141.89      3.14 o 
   8   6   7      176.46      177.34      3.60 o 
   9   6   7       39.21       40.44      3.25 o 
  10   6   7        2.36        2.65      1.25 o 
  11   6   7        9.00       11.38      1.81 o 
  12   6   7      110.78      108.90      5.93 o 
   0   7   7      391.29      345.85     13.48 o 
   1   7   7       31.35       34.79      2.05 o 
   2   7   7       40.53       36.02      2.31 o 
   3   7   7       38.94       33.04      2.13 o 
   4   7   7        3.19        3.67      0.92 o 
   5   7   7       95.09       90.26      2.99 o 
   6   7   7       49.04       44.70      2.22 o 
   7   7   7       41.13       42.62      2.31 o 
   8   7   7       20.93       22.72      2.25 o 
   9   7   7       79.57       83.62      5.21 o 
  10   7   7       25.24       23.37      2.36 o 
  11   7   7       44.33       43.83      3.16 o 
   1   8   7       19.82       18.99      2.20 o 
   2   8   7       60.95       58.24      2.57 o 
   3   8   7      195.62      181.07      4.52 o 
   4   8   7       90.68       91.18      2.92 o 
   5   8   7       16.75       17.35      2.73 o 
   6   8   7       17.53       12.22      3.12 o 
   7   8   7       33.71       38.72      3.64 o 
   8   8   7        1.33        2.68      1.22 o 
   9   8   7       42.29       42.94      2.86 o 
  10   8   7      100.98      101.24      4.04 o 
   0   9   7       38.05       42.87      4.67 o 
   1   9   7       67.46       69.45      9.40 o 
   2   9   7        7.84        4.18      1.36 o 
   3   9   7       10.01        8.96      1.78 o 
   4   9   7       96.93       91.11      3.52 o 
   5   9   7       10.00        8.99      1.81 o 
   6   9   7      113.98      122.14      4.21 o 
   7   9   7       78.84       84.43      3.61 o 
   8   9   7       40.33       37.02      2.86 o 
   1  10   7        6.44        8.57      1.77 o 
   2  10   7        8.69        7.76      1.75 o 
   3  10   7      250.25      278.37      7.79 o 
   4  10   7       66.50       74.25      3.97 o 
   5  10   7       17.50       23.24      2.89 o 
   6  10   7        9.56       12.74      1.94 o 
   0  11   7      677.61      680.61     19.25 o 
   1  11   7        6.25        6.25      1.67 o 
   2  11   7       58.61       50.32      3.93 o 
   3  11   7        0.04        0.11      1.23 o 
   0   0   8      787.12      899.05      9.88 o 
   2   0   8      210.20      287.78      2.95 o 
   4   0   8     1277.47     1332.60     10.86 o 
   6   0   8      573.91      647.58     10.00 o 
   8   0   8       23.75       26.45      3.39 o 
  10   0   8       71.11       77.87      3.80 o 
  12   0   8      275.62      277.68      8.66 o 
  14   0   8      129.82      128.64      8.58 o 
   1   1   8      395.92      452.54      3.13 o 
   2   1   8       43.68       55.34      0.85 o 
   3   1   8      423.65      504.67      4.21 o 
   4   1   8      175.75      179.63      2.00 o 
   5   1   8      386.19      382.47      3.82 o 
   6   1   8      114.49      114.79      2.25 o 
   7   1   8      211.85      213.81      3.68 o 
   8   1   8       97.97       90.89      2.51 o 
   9   1   8      206.47      206.25      4.78 o 
  10   1   8      176.30      177.69      4.54 o 
  11   1   8       88.03       90.75      4.36 o 
  12   1   8      234.75      228.54      5.73 o 
  13   1   8       34.85       34.00      3.78 o 
  14   1   8       23.30       20.25      3.34 o 
   0   2   8     3532.83     3951.61     32.54 o 
   1   2   8      124.11      125.70      1.61 o 
   2   2   8      641.95      732.11      6.09 o 
   3   2   8      179.52      196.31      2.13 o 
   4   2   8       74.47       84.36      1.41 o 
   5   2   8       81.02       78.19      1.33 o 
   6   2   8       11.63       12.32      0.96 o 
   7   2   8       33.62       34.47      2.23 o 
   8   2   8      275.31      258.18      3.55 o 
   9   2   8      343.17      347.11      4.89 o 
  10   2   8       31.51       33.91      1.78 o 
  11   2   8        8.59       11.61      1.68 o 
  12   2   8       44.22       41.64      5.81 o 
  13   2   8       11.72       15.94      2.89 o 
   1   3   8      594.05      583.93      4.47 o 
   2   3   8      186.60      190.22      2.25 o 
   3   3   8      971.70     1001.81      7.36 o 
   4   3   8      275.99      280.38      2.73 o 
   5   3   8      227.04      238.09      2.80 o 
   6   3   8      484.69      464.21      4.93 o 
   7   3   8      263.29      257.54      3.50 o 
   8   3   8       64.15       61.16      1.87 o 
   9   3   8       66.07       63.98      1.86 o 
  10   3   8       14.91       13.32      1.52 o 
  11   3   8       28.88       29.04      2.96 o 
  12   3   8       58.36       56.07      6.61 o 
  13   3   8       48.67       49.61      6.86 o 
   0   4   8     1320.24     1264.69     11.82 o 
   1   4   8        8.15        9.81      0.61 o 
   2   4   8      419.60      411.05      4.12 o 
   3   4   8      555.77      544.46      4.69 o 
   4   4   8      500.22      471.43      4.23 o 
   5   4   8      658.47      621.65      6.06 o 
   6   4   8      467.75      474.27      5.13 o 
   7   4   8      200.09      203.25      3.14 o 
   8   4   8      224.37      211.18      3.75 o 
   9   4   8      322.62      297.83      4.69 o 
  10   4   8      136.21      128.21      3.50 o 
  11   4   8      105.87      122.52      5.53 o 
  12   4   8       11.14       14.99      3.44 o 
  13   4   8       11.87        8.00      4.37 o 
   1   5   8     1075.86     1037.80      7.86 o 
   2   5   8      657.19      627.86      5.99 o 
   3   5   8      643.70      601.07      5.74 o 
   4   5   8       35.75       32.39      1.41 o 
   5   5   8      530.11      514.95      5.95 o 
   6   5   8      490.26      436.50      4.99 o 
   7   5   8      169.27      168.90      3.36 o 
   8   5   8       69.28       72.11      2.31 o 
   9   5   8      646.24      633.91      7.71 o 
  10   5   8      117.67      105.32      4.21 o 
  11   5   8       53.42       58.92      4.70 o 
  12   5   8      149.06      142.97      6.43 o 
   0   6   8       12.77       10.72      1.46 o 
   1   6   8      578.37      552.35      6.97 o 
   2   6   8      277.03      234.41      3.59 o 
   3   6   8      296.08      279.11      4.04 o 
   4   6   8      142.89      134.36      2.74 o 
   5   6   8       18.54       26.58      2.08 o 
   6   6   8      236.25      226.06      4.51 o 
   7   6   8       92.90       95.66      2.75 o 
   8   6   8      112.67      115.69      3.87 o 
   9   6   8      128.40      117.38      4.03 o 
  10   6   8       93.93      100.83      5.97 o 
  11   6   8        4.28        3.61      2.38 o 
   1   7   8       62.17       56.65      2.02 o 
   2   7   8        3.58        5.67      1.09 o 
   3   7   8       62.90       67.55      2.44 o 
   4   7   8      276.00      291.42      6.75 o 
   5   7   8      105.50       92.08      2.92 o 
   6   7   8        3.82        7.05      1.12 o 
   7   7   8       19.59       22.43      1.81 o 
   8   7   8       52.68       55.68      3.08 o 
   9   7   8        5.52       10.17      3.08 o 
  10   7   8      145.63      147.26      4.81 o 
  11   7   8       82.95       81.36      3.78 o 
   0   8   8       25.35       22.16      3.33 o 
   1   8   8       41.35       35.75      2.23 o 
   2   8   8       15.39       14.23      2.57 o 
   3   8   8       51.31       49.01      2.56 o 
   4   8   8       23.58       25.11      1.87 o 
   5   8   8       43.56       40.15      2.75 o 
   6   8   8       29.66       34.22      2.71 o 
   7   8   8      171.69      178.50      5.05 o 
   8   8   8       74.84       75.33      6.72 o 
   9   8   8        0.38        0.68      1.45 o 
   1   9   8       41.87       49.87      3.68 o 
   2   9   8        6.70        5.77      1.57 o 
   3   9   8       42.50       45.01      3.53 o 
   4   9   8       33.91       29.31      2.85 o 
   5   9   8       68.17       78.11      3.44 o 
   6   9   8       12.90       18.40      2.13 o 
   7   9   8       13.94       14.73      2.08 o 
   8   9   8        2.73        2.59      2.47 o 
   0  10   8      139.05      141.72      7.68 o 
   1  10   8       10.71       11.76      2.03 o 
   2  10   8      211.81      220.48      6.94 o 
   3  10   8       73.81       85.94      4.33 o 
   4  10   8       12.89       12.65      3.10 o 
   5  10   8       31.43       26.15      2.92 o 
   6  10   8       92.97       96.64      4.76 o 
   1  11   8       30.48       37.82      6.78 o 
   2  11   8       72.10       71.11      4.11 o 
   2   0   9      108.10      122.91      1.81 o 
   4   0   9       40.88       52.94      1.21 o 
   6   0   9      212.39      202.22      7.65 o 
   8   0   9      139.25      120.93      6.18 o 
  10   0   9      251.07      250.61      9.65 o 
  12   0   9      243.26      260.10     12.10 o 
   0   1   9      688.04      718.71      6.51 o 
   1   1   9       54.49       56.76      0.91 o 
   2   1   9       67.22       87.63      1.10 o 
   3   1   9       25.01       24.85      0.63 o 
   4   1   9      135.40      155.66      1.96 o 
   5   1   9      200.54      206.96      2.45 o 
   6   1   9       72.59       71.69      1.84 o 
   7   1   9        6.72        6.56      0.82 o 
   8   1   9       18.05       18.44      1.65 o 
   9   1   9       64.12       66.96      2.86 o 
  10   1   9       45.72       44.69      2.53 o 
  11   1   9      107.80      107.54      4.44 o 
  12   1   9       84.05       70.39      4.31 o 
  13   1   9        2.63        0.63      2.12 o 
   1   2   9      256.58      271.43      2.86 o 
   2   2   9      330.77      343.58      3.32 o 
   3   2   9      618.05      603.54      4.73 o 
   4   2   9       22.19       25.79      1.00 o 
   5   2   9      174.89      170.28      2.75 o 
   6   2   9      374.35      368.92      4.24 o 
   7   2   9      265.70      263.23      3.54 o 
   8   2   9      129.70      133.08      2.99 o 
   9   2   9       98.05       97.45      2.51 o 
  10   2   9      483.65      454.89      6.83 o 
  11   2   9      116.87      121.65      4.11 o 
  12   2   9      142.06      133.94      8.40 o 
  13   2   9       44.05       45.24      5.56 o 
   0   3   9      549.55      499.52      5.06 o 
   1   3   9      512.80      499.25      3.85 o 
   2   3   9      196.22      235.69      2.66 o 
   3   3   9      237.34      215.94      2.53 o 
   4   3   9       63.46       58.67      1.33 o 
   5   3   9       22.48       20.83      0.98 o 
   6   3   9      164.07      163.81      3.40 o 
   7   3   9      812.09      765.88      7.27 o 
   8   3   9      235.65      237.54      3.53 o 
   9   3   9       82.73       77.54      2.06 o 
  10   3   9      115.74      114.38      3.32 o 
  11   3   9       93.24       98.23      7.32 o 
  12   3   9       21.90       21.89      4.99 o 
  13   3   9      113.42      111.15      8.58 o 
   1   4   9      519.60      495.77      4.19 o 
   2   4   9      651.04      644.63      5.83 o 
   3   4   9      578.95      574.47      5.90 o 
   4   4   9     1137.69     1096.71      9.81 o 
   5   4   9     1324.57     1274.14     10.53 o 
   6   4   9      382.70      389.90      5.04 o 
   7   4   9      178.61      176.50      2.98 o 
   8   4   9      129.45      118.42      2.83 o 
   9   4   9       91.19       87.82      2.55 o 
  10   4   9       23.14       27.21      1.94 o 
  11   4   9      108.76      112.95      5.36 o 
  12   4   9       74.06       79.67      8.43 o 
   0   5   9       76.81       91.04      2.65 o 
   1   5   9      933.59      926.20      7.95 o 
   2   5   9     1504.19     1524.85     10.91 o 
   3   5   9      784.33      758.58      7.68 o 
   4   5   9       17.20       14.41      1.34 o 
   5   5   9      200.49      194.34      3.36 o 
   6   5   9      169.90      171.16      2.93 o 
   7   5   9      328.06      327.49      4.96 o 
   8   5   9      269.63      274.66      4.90 o 
   9   5   9      539.79      550.94      9.14 o 
  10   5   9       14.25       14.13      2.15 o 
  11   5   9       98.14       94.02      4.08 o 
  12   5   9       18.78       26.36      3.54 o 
   1   6   9      545.90      496.28      5.75 o 
   2   6   9      277.23      273.54      3.60 o 
   3   6   9       39.39       33.23      1.53 o 
   4   6   9       91.32       77.71      3.03 o 
   5   6   9      345.96      341.79      5.64 o 
   6   6   9       65.97       68.87      2.81 o 
   7   6   9      265.05      256.71      4.46 o 
   8   6   9      384.55      365.80      6.19 o 
   9   6   9       79.92       81.79      4.97 o 
  10   6   9      114.11      120.86      5.72 o 
  11   6   9       96.11       95.66      3.97 o 
   0   7   9      126.85      109.36      4.00 o 
   1   7   9      430.75      382.28      5.77 o 
   2   7   9       93.53       84.36      3.27 o 
   3   7   9      270.78      258.36     12.14 o 
   4   7   9       74.29       73.80      2.62 o 
   5   7   9      123.33      121.83      3.39 o 
   6   7   9        2.86        4.91      1.10 o 
   7   7   9        9.11        8.21      1.28 o 
   8   7   9       26.15       22.31      1.91 o 
   9   7   9        0.15       -0.56      1.04 o 
  10   7   9      100.18       99.39      4.09 o 
   1   8   9       39.09       45.00      2.51 o 
   2   8   9       64.38       61.35      2.74 o 
   3   8   9       52.73       57.42      2.69 o 
   4   8   9       71.44       64.23      5.10 o 
   5   8   9       86.23       95.54      3.65 o 
   6   8   9      119.27      114.76      4.04 o 
   7   8   9       13.37        9.40      1.68 o 
   8   8   9       76.82       88.73      3.86 o 
   9   8   9       14.05       12.92      2.35 o 
   0   9   9       68.32       70.42      5.29 o 
   1   9   9       13.65       12.67      2.97 o 
   2   9   9       38.46       34.67      4.43 o 
   3   9   9       11.18       12.71      3.98 o 
   4   9   9      158.32      156.28      5.70 o 
   5   9   9      393.26      390.42      9.49 o 
   6   9   9       15.79       15.52      2.29 o 
   7   9   9       18.42       16.19      2.15 o 
   1  10   9       82.15       90.25      4.44 o 
   2  10   9       81.36       83.40      4.32 o 
   3  10   9       76.05       79.54      4.29 o 
   4  10   9       10.07       10.06      2.29 o 
   5  10   9        4.19        3.95      1.54 o 
   0   0  10      289.96      303.07      4.66 o 
   2   0  10       96.98      102.03      2.25 o 
   4   0  10      153.94      148.53      2.15 o 
   6   0  10      330.77      291.23      6.72 o 
   8   0  10      213.38      207.78      8.55 o 
  10   0  10        9.55        9.82      2.75 o 
  12   0  10        7.26        7.05      3.27 o 
   1   1  10       15.46       14.74      0.68 o 
   2   1  10       16.68       16.10      0.57 o 
   3   1  10       61.10       60.35      1.11 o 
   4   1  10       24.78       26.08      0.88 o 
   5   1  10      254.34      233.50      2.73 o 
   6   1  10      218.62      198.01      3.17 o 
   7   1  10        7.02        6.45      0.97 o 
   8   1  10      309.65      297.64      5.89 o 
   9   1  10       19.78       18.91      1.60 o 
  10   1  10       17.92       18.52      1.62 o 
  11   1  10       11.25       11.90      1.72 o 
  12   1  10      188.64      185.75      7.43 o 
  13   1  10       42.80       48.09      5.30 o 
   0   2  10       42.16       34.17      1.54 o 
   1   2  10      161.34      143.94      1.70 o 
   2   2  10     1325.23     1222.69      7.91 o 
   3   2  10      469.36      435.18      3.64 o 
   4   2  10        2.53        3.62      0.48 o 
   5   2  10      387.04      364.91      4.52 o 
   6   2  10      184.17      183.84      3.12 o 
   7   2  10        0.40        0.43      0.76 o 
   8   2  10       32.30       30.27      1.47 o 
   9   2  10      506.75      501.93      7.24 o 
  10   2  10      251.09      255.71      4.98 o 
  11   2  10      120.02      125.68      5.32 o 
  12   2  10       11.81       20.49      4.43 o 
  13   2  10      116.64      118.19      8.85 o 
   1   3  10      610.54      571.47      4.36 o 
   2   3  10      461.54      460.97      3.77 o 
   3   3  10      399.41      381.33      3.36 o 
   4   3  10       87.82       84.73      1.68 o 
   5   3  10      487.81      474.11      4.61 o 
   6   3  10      456.06      427.55      4.86 o 
   7   3  10      473.86      434.83      5.03 o 
   8   3  10      236.20      212.95      3.40 o 
   9   3  10       38.81       38.94      1.69 o 
  10   3  10      126.03      120.46      9.27 o 
  11   3  10       14.19       11.69      3.86 o 
  12   3  10      125.77      144.25      9.20 o 
   0   4  10      186.90      164.27      3.09 o 
   1   4  10      133.51      137.22      1.85 o 
   2   4  10      602.63      571.90      5.07 o 
   3   4  10       23.68       25.73      1.03 o 
   4   4  10      358.28      334.35      3.69 o 
   5   4  10      104.30       86.51      2.02 o 
   6   4  10      169.77      159.90      2.82 o 
   7   4  10      154.73      144.38      3.20 o 
   8   4  10       15.35       17.58      1.43 o 
   9   4  10       20.17       19.59      1.52 o 
  10   4  10       13.47       11.67      1.46 o 
  11   4  10       21.05       27.67     10.57 o 
  12   4  10       50.53       51.63      7.03 o 
   1   5  10      709.47      646.04      6.19 o 
   2   5  10      173.95      153.20      2.30 o 
   3   5  10     1113.40     1020.16      9.71 o 
   4   5  10      495.84      442.02      5.49 o 
   5   5  10     1832.32     1711.99     13.87 o 
   6   5  10      246.39      225.16      3.51 o 
   7   5  10      300.83      278.87      5.53 o 
   8   5  10       34.18       29.04      1.80 o 
   9   5  10      328.38      330.23      5.87 o 
  10   5  10        4.02        3.26      2.41 o 
  11   5  10       23.26       24.74      2.37 o 
   0   6  10     1570.43     1550.88     23.03 o 
   1   6  10     1380.95     1318.30     13.40 o 
   2   6  10      386.38      355.32      5.41 o 
   3   6  10      108.32      109.08      2.56 o 
   4   6  10      315.08      289.56      4.39 o 
   5   6  10       12.50       10.69      1.10 o 
   6   6  10       25.67       24.36      1.96 o 
   7   6  10      135.92      134.95      3.58 o 
   8   6  10      262.43      244.33      7.57 o 
   9   6  10       44.37       45.48      3.80 o 
  10   6  10       82.50       81.20      3.60 o 
  11   6  10       99.59      102.65      4.25 o 
   1   7  10      207.21      214.90      4.15 o 
   2   7  10      351.29      364.82     10.41 o 
   3   7  10       80.17       87.74      3.35 o 
   4   7  10      220.21      228.16      5.35 o 
   5   7  10      222.86      235.86      4.83 o 
   6   7  10        2.61        2.27      1.74 o 
   7   7  10       96.30       97.49      3.75 o 
   8   7  10       36.40       38.23      3.96 o 
   9   7  10      232.41      233.36      7.21 o 
  10   7  10      147.92      144.38      6.50 o 
   0   8  10       39.49       33.30      2.84 o 
   1   8  10       14.47       15.30      1.69 o 
   2   8  10      196.91      202.87      5.06 o 
   3   8  10      140.87      137.51      4.20 o 
   4   8  10      182.83      200.27      6.33 o 
   5   8  10      333.77      328.70      9.40 o 
   6   8  10       29.31       37.03      2.81 o 
   7   8  10      158.04      160.00      4.94 o 
   8   8  10      157.30      149.49      7.27 o 
   1   9  10       77.72       83.25      7.60 o 
   2   9  10       17.84       19.42      2.47 o 
   3   9  10      129.93      145.08      5.55 o 
   4   9  10       31.62       31.85      3.07 o 
   5   9  10       62.18       66.80      9.45 o 
   6   9  10       67.79       77.83      6.18 o 
   7   9  10      123.37      136.19      8.50 o 
   0  10  10      198.30      219.24     10.10 o 
   1  10  10       85.88       80.22      4.31 o 
   2  10  10        0.58        1.67      1.24 o 
   3  10  10       14.98       17.03      2.42 o 
   4  10  10       44.70       51.79      7.98 o 
   2   0  11      135.88      131.34      2.05 o 
   4   0  11      458.27      397.03      4.70 o 
   6   0  11      937.96      844.28     13.97 o 
   8   0  11      302.38      304.76      7.47 o 
  10   0  11        8.74        9.19      1.86 o 
  12   0  11      182.80      192.78      6.61 o 
   0   1  11       92.36       78.97      2.03 o 
   1   1  11      177.84      160.88      1.69 o 
   2   1  11      290.22      356.87      2.69 o 
   3   1  11      344.63      307.34      2.76 o 
   4   1  11      943.73      920.16      6.42 o 
   5   1  11       68.13       75.86      1.61 o 
   6   1  11       43.14       47.82      1.89 o 
   7   1  11      202.93      190.40      3.83 o 
   8   1  11      356.10      372.16      6.93 o 
   9   1  11      220.12      210.26      4.44 o 
  10   1  11        2.48        2.59      1.27 o 
  11   1  11       33.82       35.63      3.31 o 
  12   1  11        3.86        3.08      1.40 o 
  13   1  11       36.65       37.00      3.89 o 
   1   2  11     1640.96     1537.78      9.70 o 
   2   2  11      171.86      177.59      2.14 o 
   3   2  11      286.32      270.89      2.76 o 
   4   2  11       16.34       18.66      0.83 o 
   5   2  11      471.46      443.41      7.56 o 
   6   2  11      144.22      131.14      2.35 o 
   7   2  11      277.78      269.47      3.75 o 
   8   2  11       41.00       41.45      1.79 o 
   9   2  11      240.24      239.21      5.09 o 
  10   2  11      132.18      123.50      4.06 o 
  11   2  11      381.11      359.50     13.37 o 
  12   2  11       88.47       89.12      7.30 o 
   0   3  11      958.68      944.77      9.88 o 
   1   3  11      540.04      514.80      4.15 o 
   2   3  11     1617.83     1559.94      9.36 o 
   3   3  11       88.05       82.63      1.39 o 
   4   3  11      588.95      577.19      5.30 o 
   5   3  11       61.80       56.70      1.47 o 
   6   3  11      223.42      218.24      4.05 o 
   7   3  11       26.11       22.05      1.32 o 
   8   3  11       66.56       60.69      1.86 o 
   9   3  11      152.48      153.21      3.83 o 
  10   3  11       24.93       21.26      2.87 o 
  11   3  11       12.01       17.19      4.50 o 
  12   3  11       43.71       51.11      6.90 o 
   1   4  11       21.97       20.49      0.94 o 
   2   4  11      161.24      151.27      2.02 o 
   3   4  11      489.08      468.08      5.25 o 
   4   4  11      528.46      503.10      4.93 o 
   5   4  11      401.25      366.99      4.55 o 
   6   4  11      268.73      248.50      3.68 o 
   7   4  11       43.85       41.38      1.65 o 
   8   4  11       12.71       11.22      1.06 o 
   9   4  11       27.14       29.39      2.85 o 
  10   4  11      113.98      115.74      4.93 o 
  11   4  11      129.41      112.52      8.51 o 
  12   4  11       24.24       16.19      4.71 o 
   0   5  11      259.94      250.54      5.14 o 
   1   5  11      162.90      161.75      2.32 o 
   2   5  11       11.52        8.24      0.77 o 
   3   5  11      113.13       99.29      2.40 o 
   4   5  11      521.53      533.96      6.33 o 
   5   5  11       27.73       28.19      1.47 o 
   6   5  11      149.54      142.41      2.81 o 
   7   5  11      431.67      413.41      5.87 o 
   8   5  11       55.93       55.89      2.45 o 
   9   5  11       69.92       67.65      3.16 o 
  10   5  11       13.07       11.73      1.74 o 
  11   5  11      106.99      112.39      4.16 o 
   1   6  11      416.60      424.89      4.53 o 
   2   6  11        6.56        5.79      1.17 o 
   3   6  11      141.89      136.65      3.65 o 
   4   6  11       46.34       43.90      1.82 o 
   5   6  11       71.89       67.21      2.02 o 
   6   6  11       13.47       16.59      1.46 o 
   7   6  11      528.59      509.72      7.62 o 
   8   6  11       73.16       71.71      3.32 o 
   9   6  11       62.43       67.53      3.29 o 
  10   6  11       99.64       92.39      3.86 o 
   0   7  11      274.39      319.57      7.56 o 
   1   7  11      118.33      123.50      3.73 o 
   2   7  11       33.95       39.20      2.79 o 
   3   7  11       11.91       12.00      1.49 o 
   4   7  11        0.30        1.17      0.86 o 
   5   7  11       32.04       33.12      2.98 o 
   6   7  11       31.21       29.94      2.49 o 
   7   7  11      104.62      111.48      8.05 o 
   8   7  11        3.92        4.29      2.10 o 
   9   7  11        2.87        4.48      1.53 o 
   1   8  11       78.70       83.88      3.20 o 
   2   8  11       26.92       27.87      2.31 o 
   3   8  11      524.34      527.21     12.34 o 
   4   8  11      159.01      161.26      5.76 o 
   5   8  11       33.96       32.31      3.07 o 
   6   8  11       26.51       26.45      2.88 o 
   7   8  11      216.23      233.95      7.70 o 
   8   8  11      140.83      147.95      5.98 o 
   0   9  11      133.16      134.20      7.65 o 
   1   9  11       62.92       70.97      4.45 o 
   2   9  11       12.60       14.33      2.25 o 
   3   9  11       73.35       71.29      3.98 o 
   4   9  11       82.49       90.92      4.52 o 
   5   9  11        1.04        3.44      2.22 o 
   6   9  11      197.10      202.31      6.85 o 
   1  10  11       35.59       31.13      3.77 o 
   2  10  11       18.57       18.34      2.64 o 
   0   0  12       24.67       23.69      1.65 o 
   2   0  12      510.81      459.22      4.65 o 
   4   0  12     1442.86     1402.66     12.31 o 
   6   0  12      492.21      543.23     10.54 o 
   8   0  12      281.17      281.04      7.42 o 
  10   0  12       47.84       50.82      4.54 o 
  12   0  12       70.07       71.00      4.44 o 
   1   1  12      618.67      560.88      3.79 o 
   2   1  12      342.45      323.73      2.91 o 
   3   1  12      657.87      705.04      4.79 o 
   4   1  12      609.42      551.95      4.27 o 
   5   1  12       88.04       76.18      1.58 o 
   6   1  12       69.49       77.69      1.94 o 
   7   1  12      160.46      159.14      3.22 o 
   8   1  12     1003.39      957.12     11.44 o 
   9   1  12      205.97      214.15      5.34 o 
  10   1  12        2.40        2.84      1.40 o 
  11   1  12      102.89      110.69      4.98 o 
  12   1  12      188.71      182.73     12.23 o 
   0   2  12     3050.17     3191.81     28.80 o 
   1   2  12     1209.85     1089.83      7.47 o 
   2   2  12     1124.10     1025.22      7.55 o 
   3   2  12       20.22       20.66      0.90 o 
   4   2  12      293.46      280.83      3.17 o 
   5   2  12       91.58       79.38      1.73 o 
   6   2  12      397.71      390.68      4.59 o 
   7   2  12       55.97       50.59      1.91 o 
   8   2  12       59.80       58.39      2.12 o 
   9   2  12      178.09      189.63      7.56 o 
  10   2  12      198.62      206.40      6.55 o 
  11   2  12      354.90      335.76     13.08 o 
  12   2  12       75.17       81.28      7.10 o 
   1   3  12       36.80       39.18      1.06 o 
   2   3  12       97.05       93.82      1.52 o 
   3   3  12      347.47      346.35      3.39 o 
   4   3  12       32.90       32.03      1.17 o 
   5   3  12      205.64      200.51      2.85 o 
   6   3  12      173.13      156.49      2.99 o 
   7   3  12       29.40       31.38      1.55 o 
   8   3  12       30.65       34.08      1.86 o 
   9   3  12      103.12      104.88      3.13 o 
  10   3  12       60.97       66.59      6.75 o 
  11   3  12       33.37       32.91      5.36 o 
   0   4  12       80.97       85.18      2.32 o 
   1   4  12      104.98      101.66      1.81 o 
   2   4  12      162.13      144.71      2.18 o 
   3   4  12      253.13      238.01      2.95 o 
   4   4  12       28.95       33.19      1.32 o 
   5   4  12      168.94      169.23      2.98 o 
   6   4  12       74.84       77.90      2.08 o 
   7   4  12       33.07       35.89      1.64 o 
   8   4  12        6.27        6.18      0.96 o 
   9   4  12        6.64        7.94      1.44 o 
  10   4  12       12.57       11.38      2.16 o 
  11   4  12        5.95        0.77      3.49 o 
   1   5  12      144.73      125.83      2.09 o 
   2   5  12        2.48        0.97      0.51 o 
   3   5  12       47.78       50.94      1.98 o 
   4   5  12       32.22       30.40      1.52 o 
   5   5  12      112.06      106.77      2.44 o 
   6   5  12      117.18      116.31      2.61 o 
   7   5  12       16.26       15.73      1.60 o 
   8   5  12       10.42        9.18      1.68 o 
   9   5  12      173.80      167.46      4.84 o 
  10   5  12       10.44       10.67      1.74 o 
   0   6  12       85.72       89.58      2.96 o 
   1   6  12        1.10        2.44      0.61 o 
   2   6  12      130.67      130.64      2.88 o 
   3   6  12       12.00       14.03      1.34 o 
   4   6  12       58.19       49.60      2.13 o 
   5   6  12       60.99       59.95      2.38 o 
   6   6  12       15.76       15.25      1.83 o 
   7   6  12       76.22       78.92      3.35 o 
   8   6  12       12.31        9.32      1.71 o 
   9   6  12      181.54      184.05      6.81 o 
  10   6  12        6.17       10.50      4.46 o 
   1   7  12       84.32       91.94      2.80 o 
   2   7  12       11.70       11.09      1.47 o 
   3   7  12       28.45       30.09      1.95 o 
   4   7  12       27.17       22.12      2.47 o 
   5   7  12       87.71       96.52      4.33 o 
   6   7  12       49.35       50.78      7.65 o 
   7   7  12       25.54       25.60      2.43 o 
   8   7  12       50.24       48.62      3.17 o 
   0   8  12      172.15      183.57      8.72 o 
   1   8  12       35.96       34.97      9.57 o 
   2   8  12       86.87       83.68      4.13 o 
   3   8  12        0.60        0.88      1.33 o 
   4   8  12       31.24       29.72      2.97 o 
   5   8  12       97.06      106.38      4.77 o 
   6   8  12       19.05       20.50      2.56 o 
   7   8  12       66.98       73.53      4.13 o 
   1   9  12      112.71      115.67      5.13 o 
   2   9  12       29.48       37.78      3.45 o 
   3   9  12       18.07       20.58      2.64 o 
   4   9  12      114.54      122.39      7.34 o 
   5   9  12       49.99       55.95      4.45 o 
   2   0  13      301.36      268.28      3.38 o 
   4   0  13     1055.57      988.32      9.50 o 
   6   0  13      965.59      903.04     15.33 o 
   8   0  13      217.73      200.87      6.29 o 
  10   0  13      122.07      119.15      6.99 o 
  12   0  13       46.21       44.76      5.83 o 
   0   1  13     1753.95     1540.26     15.90 o 
   1   1  13      368.95      332.41      2.92 o 
   2   1  13      886.93      852.28      5.62 o 
   3   1  13      233.47      217.37      2.27 o 
   4   1  13     1145.47      987.91      7.64 o 
   5   1  13       57.06       59.30      1.59 o 
   6   1  13      640.47      623.41      6.57 o 
   7   1  13      125.22      122.13      3.26 o 
   8   1  13      323.24      306.68      5.67 o 
   9   1  13       27.23       27.25      2.80 o 
  10   1  13       72.58       62.79      3.13 o 
  11   1  13      143.10      143.12      4.63 o 
   1   2  13      756.21      667.73      5.04 o 
   2   2  13       52.54       53.70      1.19 o 
   3   2  13      441.22      400.35      3.76 o 
   4   2  13        5.23        6.47      0.63 o 
   5   2  13      501.45      476.92      4.93 o 
   6   2  13      323.67      300.69      4.87 o 
   7   2  13      360.36      334.24      4.60 o 
   8   2  13      107.53      106.80      4.14 o 
   9   2  13      149.13      144.04     12.97 o 
  10   2  13      337.11      345.97      8.80 o 
  11   2  13       53.46       46.59      6.11 o 
   0   3  13       63.22       58.83      1.96 o 
   1   3  13      103.66       88.66      1.62 o 
   2   3  13      262.50      269.15      2.90 o 
   3   3  13      469.70      439.20      4.06 o 
   4   3  13       53.38       55.41      1.57 o 
   5   3  13       51.25       51.22      1.41 o 
   6   3  13       29.50       29.57      1.51 o 
   7   3  13       32.83       33.03      2.03 o 
   8   3  13       85.36       87.21      3.23 o 
   9   3  13       54.23       49.27      2.75 o 
  10   3  13       81.43       84.02      7.06 o 
  11   3  13       15.78       10.75      3.95 o 
   1   4  13       12.51       12.11      0.80 o 
   2   4  13        6.15        7.38      0.69 o 
   3   4  13      161.29      156.48      2.40 o 
   4   4  13       20.27       22.59      1.22 o 
   5   4  13       16.28       17.81      1.65 o 
   6   4  13       33.01       28.66      2.06 o 
   7   4  13       11.88       13.56      1.82 o 
   8   4  13        6.61        6.96      1.28 o 
   9   4  13       36.74       35.45      3.28 o 
  10   4  13        3.03       -0.88      2.15 o 
   0   5  13      143.20      154.73      3.40 o 
   1   5  13       75.06       80.94      2.59 o 
   2   5  13       80.28       80.58      2.01 o 
   3   5  13      130.80      127.44      2.86 o 
   4   5  13        2.79        2.45      0.77 o 
   5   5  13       26.66       28.91      1.57 o 
   6   5  13       91.10       89.50      2.80 o 
   7   5  13       30.39       27.44      2.24 o 
   8   5  13        0.08        0.04      2.22 o 
   9   5  13       36.05       44.44      3.07 o 
  10   5  13        0.20        1.66      1.58 o 
   1   6  13       33.31       37.80      1.79 o 
   2   6  13       29.89       30.68      2.22 o 
   3   6  13       23.99       26.39      1.96 o 
   4   6  13       13.36       13.01      1.74 o 
   5   6  13       10.34       13.06      2.22 o 
   6   6  13       24.64       25.10      2.31 o 
   7   6  13        9.71        8.72      2.64 o 
   8   6  13       60.29       62.42      3.22 o 
   9   6  13       37.49       37.61      4.06 o 
   0   7  13       39.47       35.80      4.41 o 
   1   7  13       57.77       61.21      2.35 o 
   2   7  13       45.77       46.43      4.81 o 
   3   7  13       30.56       33.22      2.37 o 
   4   7  13       15.65       17.21      3.18 o 
   5   7  13      128.49      144.94      8.34 o 
   6   7  13        9.26        8.36      1.75 o 
   7   7  13       65.28       70.49      3.87 o 
   8   7  13      105.85      114.08      4.29 o 
   1   8  13       12.27       10.77      3.10 o 
   2   8  13      141.87      142.15      7.98 o 
   3   8  13        5.56        4.42      1.46 o 
   4   8  13      116.05      119.49      5.09 o 
   5   8  13      152.69      164.58      6.03 o 
   6   8  13       88.38       91.89      4.53 o 
   0   9  13      129.24      141.19      8.10 o 
   1   9  13      212.78      223.77      9.52 o 
   2   9  13      356.06      380.85      9.82 o 
   3   9  13      104.27      121.96      6.44 o 
   0   0  14      203.54      207.62      4.22 o 
   2   0  14      115.26       96.85      2.27 o 
   4   0  14      190.11      193.10      3.80 o 
   6   0  14      598.53      533.36     11.03 o 
   8   0  14       13.04       13.73      2.96 o 
  10   0  14       24.01       27.35      4.10 o 
   1   1  14       74.46       78.84      1.35 o 
   2   1  14      215.84      202.90      2.24 o 
   3   1  14      142.42      141.23      1.97 o 
   4   1  14      308.53      286.54      3.42 o 
   5   1  14      248.57      223.43      3.25 o 
   6   1  14      183.96      173.88      3.14 o 
   7   1  14        8.85        8.85      1.53 o 
   8   1  14       51.90       52.04      5.96 o 
   9   1  14       54.31       54.68      3.69 o 
  10   1  14       51.07       53.08      3.31 o 
  11   1  14        8.08        8.47      1.65 o 
   0   2  14        7.02        8.37      0.97 o 
   1   2  14      349.89      309.98      3.12 o 
   2   2  14      739.63      640.15      5.01 o 
   3   2  14      147.52      130.84      2.04 o 
   4   2  14      140.60      128.66      2.41 o 
   5   2  14       74.15       69.25      1.93 o 
   6   2  14      193.65      186.34      3.26 o 
   7   2  14      129.71      130.16      3.33 o 
   8   2  14      266.75      250.28      4.89 o 
   9   2  14      141.03      129.21      4.23 o 
  10   2  14       52.98       55.53      3.22 o 
  11   2  14       32.02       34.34      4.13 o 
   1   3  14      328.92      308.93      3.17 o 
   2   3  14      123.10      114.73      2.41 o 
   3   3  14       51.46       51.92      1.36 o 
   4   3  14      131.29      130.66      2.23 o 
   5   3  14       50.93       47.91      1.44 o 
   6   3  14       29.98       27.94      1.57 o 
   7   3  14       40.87       40.53      2.87 o 
   8   3  14       48.01       44.84      3.01 o 
   9   3  14       12.96       13.95      1.75 o 
  10   3  14       60.85       58.57      6.64 o 
   0   4  14       25.86       26.97      1.81 o 
   1   4  14       67.15       65.12      2.29 o 
   2   4  14       22.97       23.09      1.14 o 
   3   4  14       38.00       35.96      1.49 o 
   4   4  14      192.41      188.30      3.02 o 
   5   4  14      130.41      131.56      2.56 o 
   6   4  14       46.62       51.18      1.95 o 
   7   4  14       46.83       45.82      2.17 o 
   8   4  14       43.52       40.21      3.84 o 
   9   4  14       16.26       12.78      3.13 o 
  10   4  14        1.28        1.14      1.53 o 
   1   5  14       65.25       70.25      1.79 o 
   2   5  14       35.49       37.34      1.57 o 
   3   5  14      110.58      118.40      2.62 o 
   4   5  14       36.04       36.88      1.89 o 
   5   5  14       53.24       53.80      2.23 o 
   6   5  14       15.94       18.34      2.46 o 
   7   5  14      122.73      126.92      4.07 o 
   8   5  14       98.55       97.63      3.66 o 
   9   5  14       12.96       12.94      2.37 o 
   0   6  14      365.42      396.33     12.82 o 
   1   6  14        8.85        8.47      1.00 o 
   2   6  14      186.89      186.66      3.67 o 
   3   6  14       67.63       72.33      2.31 o 
   4   6  14      134.28      125.95      3.36 o 
   5   6  14       30.93       28.75      2.21 o 
   6   6  14       27.68       28.30      6.32 o 
   7   6  14       90.28       91.78      3.81 o 
   8   6  14      100.65       99.74      5.03 o 
   1   7  14       34.64       30.06      2.93 o 
   2   7  14        4.54        5.08      1.18 o 
   3   7  14       43.11       50.26      2.82 o 
   4   7  14        4.43        6.59      1.29 o 
   5   7  14       77.83       80.11      4.09 o 
   6   7  14       27.51       27.89      3.75 o 
   7   7  14      126.44      145.01      5.62 o 
   0   8  14      168.57      191.10      9.21 o 
   1   8  14       12.37       12.82      2.14 o 
   2   8  14       40.62       52.78      4.02 o 
   3   8  14       90.28       95.94      3.72 o 
   4   8  14      182.40      190.23      7.75 o 
   5   8  14       95.99      100.16      4.75 o 
   2   0  15      519.57      482.88      5.92 o 
   4   0  15       66.94       62.79      2.22 o 
   6   0  15       49.05       50.45      3.42 o 
   8   0  15       14.34       13.52      3.12 o 
  10   0  15       22.64       29.32      4.46 o 
   0   1  15      256.39      236.38      3.82 o 
   1   1  15      210.43      197.54      2.36 o 
   2   1  15       53.10       46.53      1.12 o 
   3   1  15       40.68       36.54      1.20 o 
   4   1  15       23.11       16.58      1.11 o 
   5   1  15       92.87       95.57      2.40 o 
   6   1  15        5.98        5.34      1.19 o 
   7   1  15        6.71        4.98      1.14 o 
   8   1  15       40.28       36.50      3.24 o 
   9   1  15       77.39       76.78      4.60 o 
  10   1  15      145.75      138.80      4.61 o 
   1   2  15      141.29      142.27      2.07 o 
   2   2  15       25.91       25.78      1.05 o 
   3   2  15      154.57      135.27      2.16 o 
   4   2  15       35.64       39.07      1.47 o 
   5   2  15      108.71       93.29      2.91 o 
   6   2  15       26.32       23.74      1.68 o 
   7   2  15       53.96       48.08      2.29 o 
   8   2  15       53.24       52.36      3.53 o 
   9   2  15       36.59       38.02      2.81 o 
  10   2  15        9.21        8.53      1.74 o 
   0   3  15      377.03      317.71      4.70 o 
   1   3  15        5.98        4.61      0.56 o 
   2   3  15       38.35       33.78      1.26 o 
   3   3  15        5.96        6.64      0.70 o 
   4   3  15      113.25      104.60      2.05 o 
   5   3  15        1.74        1.67      0.70 o 
   6   3  15        7.29        7.21      1.13 o 
   7   3  15       11.44       12.67      1.41 o 
   8   3  15       99.64       98.00      3.17 o 
   9   3  15       86.68       84.48      3.01 o 
   1   4  15      188.29      183.09      2.77 o 
   2   4  15       35.62       30.96      1.34 o 
   3   4  15       69.16       65.77      1.79 o 
   4   4  15       21.12       23.78      1.60 o 
   5   4  15      169.96      160.59      3.35 o 
   6   4  15       42.39       45.26      2.24 o 
   7   4  15       19.62       20.47      1.77 o 
   8   4  15       22.31       27.10      2.19 o 
   9   4  15       24.08       19.43      2.14 o 
   0   5  15      125.75      134.78      3.92 o 
   1   5  15       47.74       49.37      2.08 o 
   2   5  15      164.73      178.62      3.56 o 
   3   5  15       25.54       31.16      1.80 o 
   4   5  15       22.92       18.71      1.57 o 
   5   5  15       19.11       22.01      3.56 o 
   6   5  15      328.83      343.00      5.92 o 
   7   5  15       17.26       16.83      1.87 o 
   8   5  15        8.62        7.35      2.13 o 
   1   6  15      189.78      200.83      4.35 o 
   2   6  15       12.94       14.97      1.30 o 
   3   6  15      404.92      421.43      8.36 o 
   4   6  15       33.68       28.39      1.96 o 
   5   6  15      137.07      148.95      3.80 o 
   6   6  15       16.46       17.49      2.84 o 
   7   6  15        0.31        3.51      2.01 o 
   0   7  15      373.27      425.31     14.02 o 
   1   7  15       14.91       11.83      2.03 o 
   2   7  15      208.09      214.14      6.51 o 
   3   7  15       85.58       91.32      3.03 o 
   4   7  15       86.42       78.02      3.48 o 
   5   7  15        4.17        5.24      1.24 o 
   1   8  15      153.07      168.41      6.20 o 
   2   8  15       27.55       28.85      3.01 o 
   3   8  15      225.71      241.75      7.53 o 
   0   0  16        4.71        8.73      1.67 o 
   2   0  16       47.96       48.67      1.80 o 
   4   0  16      368.20      366.42      7.82 o 
   6   0  16      124.31      117.21      6.88 o 
   8   0  16        2.55        3.95      2.09 o 
   1   1  16      355.61      352.35      3.53 o 
   2   1  16       81.94       82.16      1.60 o 
   3   1  16       58.42       54.03      1.53 o 
   4   1  16       54.66       52.06      1.63 o 
   5   1  16        8.60        7.86      1.06 o 
   6   1  16       36.85       38.68      2.34 o 
   7   1  16       89.76       84.89      4.20 o 
   8   1  16       15.61       15.59      4.17 o 
   9   1  16       74.53       77.09      4.16 o 
   0   2  16      129.78      130.39      2.89 o 
   1   2  16       23.22       24.97      1.06 o 
   2   2  16       92.30       89.68      1.80 o 
   3   2  16       23.67       24.39      1.24 o 
   4   2  16       63.03       59.23      1.98 o 
   5   2  16       68.02       57.73      2.24 o 
   6   2  16       45.75       37.17      2.51 o 
   7   2  16      171.04      167.20      4.03 o 
   8   2  16       19.03       16.74      1.67 o 
   9   2  16       64.69       67.25      3.64 o 
   1   3  16      139.72      130.03      2.29 o 
   2   3  16       76.34       73.94      1.68 o 
   3   3  16      194.22      180.79      2.79 o 
   4   3  16       76.36       75.27      2.32 o 
   5   3  16        3.83        3.93      0.96 o 
   6   3  16       51.61       50.89      2.71 o 
   7   3  16       18.74       25.10      1.94 o 
   8   3  16        9.58        9.28      1.36 o 
   9   3  16       76.11       73.62      2.94 o 
   0   4  16       21.96       20.83      1.49 o 
   1   4  16       88.00       84.68      1.92 o 
   2   4  16       29.67       31.35      1.46 o 
   3   4  16       53.89       59.09      2.27 o 
   4   4  16       94.92      102.39      2.97 o 
   5   4  16       11.63       10.77      1.25 o 
   6   4  16      143.85      153.45      3.93 o 
   7   4  16        3.93        4.15      1.10 o 
   8   4  16       83.05       86.09      4.35 o 
   1   5  16      200.52      209.70      3.46 o 
   2   5  16       27.30       28.37      1.73 o 
   3   5  16       50.96       49.69      2.26 o 
   4   5  16        3.87        2.45      0.88 o 
   5   5  16       87.94       99.60      3.07 o 
   6   5  16       32.14       34.28      2.15 o 
   7   5  16       12.17       10.81      2.02 o 
   0   6  16      176.30      207.92      6.49 o 
   1   6  16       52.40       58.77      2.51 o 
   2   6  16      238.99      275.29      5.33 o 
   3   6  16      109.71      115.70      3.40 o 
   4   6  16       30.71       33.42      2.18 o 
   5   6  16       51.40       51.32      3.02 o 
   6   6  16       17.22       19.61      2.60 o 
   1   7  16       58.42       59.94      5.32 o 
   2   7  16       45.86       45.21      3.01 o 
   3   7  16       99.49      105.76      3.35 o 
   4   7  16        3.88        5.08      1.25 o 
   2   0  17      123.19      117.79      2.82 o 
   4   0  17      381.46      368.02      8.59 o 
   6   0  17       22.04       20.30      3.68 o 
   8   0  17      144.35      141.44      8.06 o 
   0   1  17      122.05      126.22      2.91 o 
   1   1  17      183.97      184.02      2.70 o 
   2   1  17      152.65      162.65      2.71 o 
   3   1  17       27.23       28.07      1.65 o 
   4   1  17       68.56       65.61      3.04 o 
   5   1  17       14.48       12.51      1.21 o 
   6   1  17       81.85       79.07      3.23 o 
   7   1  17      299.05      293.34      8.32 o 
   8   1  17       31.34       32.46      3.30 o 
   1   2  17       77.16       77.35      1.73 o 
   2   2  17       87.92       90.55      2.16 o 
   3   2  17       37.93       42.24      2.16 o 
   4   2  17      125.12      119.65      3.22 o 
   5   2  17       17.92       16.19      1.47 o 
   6   2  17       32.17       32.79      2.42 o 
   7   2  17        0.02        0.57      0.80 o 
   8   2  17       41.99       41.41      3.00 o 
   0   3  17       71.41       76.32      2.57 o 
   1   3  17       51.96       52.37      1.61 o 
   2   3  17       78.39       76.98      2.26 o 
   3   3  17        2.69        2.31      0.68 o 
   4   3  17       15.44       18.39      1.58 o 
   5   3  17       93.52       98.55      7.54 o 
   6   3  17      116.94      114.17      3.41 o 
   7   3  17       42.03       41.72      2.49 o 
   8   3  17       13.59       18.10      2.57 o 
   1   4  17       86.43       83.10      2.10 o 
   2   4  17       19.39       18.32      1.27 o 
   3   4  17      186.31      196.40      4.30 o 
   4   4  17       20.30       23.30      1.77 o 
   5   4  17        2.74        2.94      1.11 o 
   6   4  17       45.39       53.22      2.88 o 
   7   4  17       50.44       47.79      3.34 o 
   0   5  17      444.75      507.43     13.74 o 
   1   5  17       48.21       53.82      1.96 o 
   2   5  17       38.26       42.01      2.85 o 
   3   5  17       63.21       63.01      2.49 o 
   4   5  17      270.93      298.88      5.60 o 
   5   5  17       10.80       10.73      1.32 o 
   6   5  17       16.07       17.66      2.68 o 
   1   6  17       43.10       54.75      2.47 o 
   2   6  17       13.02       11.06      1.41 o 
   3   6  17       74.70       75.98      2.81 o 
   4   6  17       20.00       22.37      1.84 o 
   0   0  18      305.81      316.25     26.52 o 
   2   0  18      247.57      263.35      8.53 o 
   4   0  18      350.13      360.15     13.15 o 
   6   0  18      258.99      290.37     11.85 o 
   1   1  18       46.12       49.73      1.83 o 
   2   1  18       39.64       45.87      1.84 o 
   3   1  18       18.63       20.44      1.47 o 
   4   1  18      185.08      190.54      4.23 o 
   5   1  18      184.49      198.69      4.10 o 
   6   1  18       73.22       80.70      2.86 o 
   7   1  18       15.37       17.86      5.77 o 
   0   2  18      282.36      285.52      5.23 o 
   1   2  18      109.60      114.73      2.68 o 
   2   2  18       51.68       46.94      1.82 o 
   3   2  18       71.09       75.29      2.45 o 
   4   2  18      368.53      371.69      5.63 o 
   5   2  18       25.17       25.37      1.92 o 
   6   2  18       81.18       80.46      2.92 o 
   7   2  18      193.22      185.48      4.49 o 
   1   3  18      181.11      178.66      3.34 o 
   2   3  18       88.29       89.73      2.63 o 
   3   3  18       96.90      101.01      2.80 o 
   4   3  18       68.67       65.64      2.99 o 
   5   3  18       29.12       29.47      2.39 o 
   6   3  18        2.83        1.77      0.98 o 
   0   4  18        4.12        4.99      1.16 o 
   1   4  18       56.03       55.09      1.98 o 
   2   4  18      232.78      233.80      3.96 o 
   3   4  18       81.19       80.46      2.78 o 
   4   4  18       14.93       16.51      1.87 o 
   5   4  18       22.74       25.89      2.29 o 
   1   5  18       70.12       68.03      2.38 o 
   2   5  18       19.35       20.26      1.74 o 
   3   5  18       13.06       14.62      1.52 o 
   4   5  18       11.95       12.36      1.40 o 
   0   6  18       43.37       50.67      5.34 o 
   1   6  18        0.13        0.32      1.07 o 
   2   0  19      274.00      313.59     17.75 o 
   4   0  19       59.85       59.63      4.14 o 
   6   0  19      215.30      237.35     10.98 o 
   0   1  19       31.69       34.63      6.06 o 
   1   1  19       70.14       80.87      2.93 o 
   2   1  19      380.17      412.32      6.99 o 
   3   1  19       23.02       22.27      1.61 o 
   4   1  19       78.27       80.20      2.57 o 
   5   1  19       86.38       87.26      2.73 o 
   6   1  19       48.38       48.29      3.19 o 
   1   2  19       58.14       65.86      4.07 o 
   2   2  19       47.15       44.17      2.11 o 
   3   2  19      150.17      155.45      3.95 o 
   4   2  19       67.48       64.37      2.39 o 
   5   2  19      108.83      126.21      3.64 o 
   0   3  19      311.44      314.05      6.92 o 
   1   3  19      209.68      214.74      4.24 o 
   2   3  19       50.31       48.23      2.24 o 
   3   3  19       73.56       75.59      2.52 o 
   4   3  19      107.67      106.96      6.00 o 
   5   3  19       97.29      102.83      6.17 o 
   1   4  19      109.55      106.83      3.22 o 
   2   4  19       26.97       27.44      1.83 o 
   3   4  19       66.79       68.13      3.17 o 
   0   0  20      797.78      901.75     23.47 o 
   2   0  20       12.89       15.87      2.31 o 
   4   0  20       51.32       63.46      3.95 o 
   1   1  20       26.74       28.99      2.14 o 
   2   1  20       11.58       12.25      2.48 o 
   3   1  20      193.32      227.29      5.18 o 
   4   1  20      157.00      177.47      7.82 o 
   0   2  20      211.54      233.12      7.40 o 
   1   2  20       79.44       92.82      3.83 o 
   2   2  20      130.57      137.49      3.44 o 
   3   2  20      106.39      116.30      3.17 o 
   1   3  20      112.37      117.18      3.21 o 
                                                 
